# Supplementary material for: A new paradigm of islet adaptations in human pregnancy: insights from immunohistochemistry and proteomics
Source: Nat Commun. 2025 Jul 21;16:6687. doi: 10.1038/s41467-025-61852-5 (PMC12280027; doi:10.1038/s41467-025-61852-5)
Supplement: Supplementary file 5 — Supplementary Data S3 [file 41467_2025_61852_MOESM5_ESM.xlsx]

## Sheet: Raw intensities
Supplementary Data S3: Raw intensities for proteins detected by liquid chromatography mass spectometry (LC-MS/MS). Data beloging to tissue from each donor for isolated islets and exocrine tissue is shown. *(Exo - exocrine, C - non-pregnant control, P - pregnant)
																														Identification number (ID) key
Exo_C12	Exo_C11	Exo_C10	Exo_C9	Exo_C8	Exo_C7	Exo_P6	Exo_P5	Exo_P4	Exo_P3	Exo_P2	Exo_P1	Islet_C12	Islet_C11	Islet_C10	Islet_C9	Islet_C8	Islet_C7	Islet_P6	Islet_P5	Islet_P4	Islet_P3	Islet_P2	Islet_P1	T: Genes						Sample ID	nPOD ID
3242.28	2843.63	2775.4	2442.19	2687.85	1918.46	6	2947.9	2689.5	3154.03	3494.81	1456.25	2549.23	2743.45	3180.81	2747.9	2454.94	2854.9	3371.22	2647.23	2567.29	3166.54	3408.81	2902.59	NUDT4B						P1	6082
2393.85	999.001	3976.14	1708.15	3956.92	2523.64	1297.39	NaN	755.657	13142	2448.35	1293.52	951.091	NaN	2169.58	NaN	4577.1	687.618	1607.79	731.99	633.622	5864.65	608.101	615.518	IGLV3-21;IGLV3-9						P2	6239
9100.63	3879.96	21754.1	7844.52	12865.5	3982.87	6775.08	4179.97	5543.94	33286.7	10746.9	5839.16	6718.09	4137.67	9857.27	5053.81	6234.82	5077.6	5819.08	5728.42	4473.05	12338	4833.27	5155.4	IGKV2-28;IGKV2-40;IGKV2D-28;IGKV2D-40						P3	6310
1115.24	NaN	2559.52	NaN	NaN	2392.59	NaN	NaN	NaN	5638.27	1212.27	NaN	NaN	NaN	NaN	NaN	NaN	NaN	NaN	NaN	NaN	2290.3	NaN	1008.01	IGKV1-27						P4	6363
15417.6	10761.3	45548.2	16443.2	39877.6	16341.6	16586.5	7241.12	13790	116403	42337.1	17146	15998.5	11523.9	28549.2	10157.6	29367	8386.03	16660.6	7320.56	7338.41	61334.3	18468.5	10531.4	IGKV3-11;IGKV3D-11						P5	6383
7682.8	3645.77	16102.1	4548.99	13024.9	6545.62	3080.76	NaN	5875.06	42005.2	10404.2	4503.11	4246.21	3475.59	8387.18	NaN	7789.54	1898	3874.09	2784.64	NaN	22157.2	NaN	2111.34	IGHV3-49						P6	6405
2796.28	3077.45	4662.31	3595.79	15350.3	NaN	NaN	NaN	4718.2	30071.9	8370.94	NaN	5930.4	4191.04	5726.51	3097.58	12008.8	4419.26	NaN	3450.03	NaN	6478.85	5870.91	4172.51	IGHV3-15;IGHV3-72;IGHV3-73
62453.6	68517.8	62664.9	66534.3	55159	54148.1	60141.8	65841.5	69291.5	60086	59675.1	64084.4	57855.9	61084.2	49470.9	51958.4	48151.7	55968.1	45411.2	54653.7	56124.1	58314.5	55703.2	49460.7	GATD3;GATD3B
NaN	NaN	NaN	NaN	NaN	NaN	NaN	NaN	NaN	5814.88	NaN	NaN	NaN	NaN	NaN	NaN	NaN	NaN	NaN	NaN	NaN	3039.51	NaN	NaN	IGHV1-69;IGHV1-69D						C1	6251
11552.4	NaN	11737.7	7667.9	33615.1	7146.04	NaN	NaN	5961.84	38363.3	12775.9	9466.04	NaN	NaN	11119.4	5039.06	18806.6	NaN	5436.58	NaN	3543.4	20225.1	5911.28	5477.91	IGKV3D-20						C2	6253
NaN	NaN	7032.65	2957.6	NaN	7560.37	NaN	NaN	NaN	21592.6	4420.05	3143.3	1413.45	NaN	5979.07	NaN	4918.44	2297.33	3214.14	NaN	NaN	11805.6	2682.24	2500.61	IGHV5-51						C3	6331
3861.96	NaN	8638.58	4804.29	7715.48	4244.67	3147.04	2503.92	4265.5	34716.1	11596.5	4183.77	NaN	3031.94	7121.59	4179.12	6418.04	NaN	3353.88	3535.4	NaN	17875.3	5255.07	3240.04	IGHV4-30-4;IGHV4-34;IGHV4-38-2;IGHV4-39;IGHV4-59;IGHV4-61						C4	6401
1531.89	NaN	4640.46	919.701	NaN	1759.34	1007.8	NaN	NaN	8743.5	1244.28	NaN	NaN	NaN	2277.88	770.47	NaN	NaN	NaN	NaN	582.71	4348.63	NaN	NaN	IGKV1-12;IGKV1-39;IGKV1-6;IGKV1D-12;IGKV1D-39						C5	6425
5420.26	5607.35	7322.49	4872.4	NaN	4113.77	4022.71	3711.69	NaN	6490.15	5548.24	5547.85	2347.79	2649.94	3476.67	3578.82	NaN	3386.67	4203.29	NaN	NaN	2759.21	3890.33	3012.83	SLC12A8						C6	6479
38605.7	37950.8	38747.5	31889.9	37579	33898	36434.4	35054.3	30272	36883	33282.1	35773.8	32509	33248.1	30043.7	32454.3	33046.2	28103.8	34418.2	30224.8	31383.5	31675.8	32807.6	32786.9	RBM47
5708.69	4533.33	4470.77	4120.99	5648.43	3717.55	4540.07	5756.3	4131.87	4123.02	3819.81	5380.7	5903.48	5308.77	5546.84	4794.07	5292.52	4422.99	8647	6856.3	6350.82	5918.41	6267.12	7249.8	IFT56
28472.6	28920.6	35706.9	33498.1	35250.8	36441.8	30584.3	28638.6	29133.1	32566.9	32861.9	28144	36375.3	33284.2	39472.6	38280	36439.5	39592.8	37744.9	35325.1	34703.9	38542.7	39991.1	34412.7	UBA6
59240.3	44615.9	51974	50207.3	62389.6	57628.4	51240.1	47749.9	49315.5	52222.4	58064.3	47740.8	47076.7	50777	46967.4	51907.5	60955.1	50010.3	51883.1	44252	51491.7	50579.5	51668	48566.8	ESYT2
NaN	NaN	NaN	NaN	NaN	5540.44	NaN	NaN	NaN	NaN	NaN	NaN	NaN	NaN	508.046	NaN	NaN	NaN	NaN	NaN	NaN	3422.66	NaN	2377.45	ESYT3
1005.51	NaN	NaN	NaN	758.408	1301.4	NaN	NaN	887.11	NaN	554.83	NaN	1051.29	996.804	1020.11	994.162	NaN	931.235	2110.18	1784.35	1137.11	1374.53	1149.49	1661.21	BLTP3B
37466.8	36765.3	36542.4	36984.2	38792.1	41983.3	39056.6	38862.7	35111.7	30846.1	37911.6	34558.4	33899.4	27307.8	26780.8	26628.8	33431.9	29982.3	29357.1	31128.2	24722.4	27134.9	30813.9	27242.3	SHTN1
4355.15	6549.77	5285.16	5056.09	4839.41	4174.85	3520.16	4532.52	6336.16	6945.65	3302.5	4896.92	4995.19	5391.64	6299.41	5873.1	6736.82	6359.71	3475.54	NaN	4951	6125.45	4498.58	3494.99	TMEM223
7821.26	NaN	NaN	NaN	4584.3	NaN	NaN	NaN	NaN	NaN	NaN	NaN	NaN	NaN	4777.08	NaN	4490.41	NaN	6457.69	6803.86	NaN	NaN	NaN	NaN	DAPL1
6595.92	7427.28	5696.69	8568.18	6442.92	8493.53	6142.39	7081.72	5675.51	5264.36	7568.47	6531.53	NaN	3010.76	NaN	3492.97	3972.35	NaN	NaN	NaN	NaN	3687.59	2259.58	NaN	BICDL2
8319.2	10669.8	10872.4	8804.92	6704.62	7897.15	9779.57	8402.94	12147	8850.26	8403.7	8332.9	5255.31	6527.97	7702.6	8674.9	7851.47	5951.3	9521.78	5480.25	8813.9	5552.74	9828.88	6201.7	ARHGEF37
34106.2	33525.5	34159.3	33625.3	29741.1	39023.8	40440.1	37127.3	29874.5	29259.7	34348.9	42151.6	35875.7	29192	28372.9	30392.1	26323.1	28593.4	33997.8	31585.2	29669.2	32638.4	31307.4	34257.5	ILVBL
6533.31	7318.78	6586.32	7421.38	10254.6	8036.69	6603.4	7357.63	9475.97	7033.79	8583.64	9748.97	6141.4	6808.01	8755.27	9005.34	7831.84	8167.03	7814.7	6363.84	12648.6	7968.09	6674.51	8441.82	PLEKHG3
NaN	NaN	NaN	NaN	1683.43	NaN	NaN	2938.11	NaN	NaN	NaN	NaN	NaN	NaN	1893.51	1131.11	1558.75	1418.76	7544.77	1341.34	1668.59	2195.04	2062.61	1940.72	SSC5D
13134.4	12541.6	12322.4	15534.7	20257.6	18651.2	16087.3	14277.1	14860.6	16741.1	17185.3	14348.1	9303.14	11771.8	11353.6	11365.3	15261.7	12883.3	13868.9	11367.4	9174.78	12172	12202.1	10511.5	SH3PXD2B
NaN	NaN	3399.75	3617.53	3276.55	NaN	3180.34	4427.75	3910.27	3950.72	4228.21	5281.14	5375.66	5839.15	7462.82	5249.85	5789.36	5930.93	4091.97	3743.79	6185.92	4377.37	3459.08	6338.95	MACROD2
19608	18295	18722.4	20181.2	16144.5	14768.6	19694.9	20809.2	19018.5	19210.7	17838.2	21992.8	15801.9	16279	14630.9	16412.9	15874.3	14478.7	14003.4	15556.2	12983.2	15907.9	14490.6	16393.7	NBAS
6963.33	8112.44	7353.11	8072.23	6914.28	6912.64	6294.9	9186.51	8725.44	8158.77	8735.27	8917.6	8726.93	10551.3	9925.38	9273.68	9566.57	9364.77	9445.76	11704.7	10973.4	10418.2	10913.7	11050.4	TARS3
3768.59	NaN	NaN	NaN	6742.46	NaN	NaN	NaN	2473.23	3702.07	NaN	3694.04	9664.37	7817.69	8544.2	8739.08	6263.34	10573.9	7808.11	6932.23	8152.98	8414.23	7548.34	8088.15	FAM234B
6020.66	9558.65	7816.8	8751.48	6984.4	4265.81	6843.3	6908.07	10132.1	9483.83	8662.51	7586.4	6519.39	4948.09	6337.16	8133.47	7059.94	7336.79	6338.6	7624.34	5548.13	5607.7	7054.41	5317.18	TYW5
3006.77	1969.29	2254.72	2164.38	3241.69	2608.41	2045.38	2431.47	2396.33	2535.46	3639.12	NaN	NaN	NaN	NaN	NaN	NaN	NaN	NaN	NaN	NaN	NaN	NaN	NaN	TMEM131L
24451.4	24261.7	18912.4	21543.8	18797.1	15960.2	18472.4	27571.9	19910	26628.8	20674.8	23974	25372.4	26244.3	21281.6	21595.7	20531.7	20754.7	20818.8	26740.2	19062.2	28522	23424.4	22106.8	VWA8
5003.02	5361.96	3831.24	6347.01	6470.7	5437.87	3932.44	4916.71	5467.89	5462.54	5244.89	5705.41	6267.21	7531.43	5665.33	7183.55	5953.38	6724.92	6168.05	6656.24	6450.55	7578.19	7190.07	6914.16	SBNO1
8027.86	6704.74	8319.25	7574.07	7022.39	10125.4	9133.78	11155.3	7518.22	7738.22	10702.2	9493.46	8941.98	10654	7840.05	7493.06	7297.83	8689.58	9150.08	10224.1	9370.31	11585.6	10896.8	6970.28	CRPPA
4518.64	4642.5	3720.97	4886.22	6552	4428.83	4700.7	4266.74	5994.38	6348.94	4323.01	6607.93	6145.89	6124.36	5024.21	4947.79	6406.65	5158.48	4973.68	4618.06	4887.05	6590.5	4465.41	6257.45	GTPBP10
26972.3	22713.8	22870.8	27104	21942.5	21463.6	22742.4	26799.7	26705.4	24792	23018.9	26423.5	15082.2	17965.9	16840.1	17851.8	18864.2	17529.1	16767.4	16323	17477.5	18465.6	18273.2	17857.1	WDR91
7306.98	9552.55	6773.19	7930.52	8555.97	8091.2	8460.55	9540.16	9182.99	10201.6	7922.16	9845.46	6788.37	6958.25	6507.1	7762.14	7014.23	7548.54	7279.05	6799.43	7177.7	6185.67	7294.06	5921.4	RAB19
3256.43	3162.64	3810.12	4691.15	NaN	3711.59	4269.74	5660.87	4651.83	3625.62	3076.61	3640.45	6852.31	7455.17	8325.49	8506.22	5115.53	7434.27	7681.99	8259.47	8574.89	7739.64	8982.95	10156.6	DENND11
NaN	NaN	NaN	NaN	38389.4	NaN	NaN	NaN	NaN	NaN	NaN	NaN	32680.7	NaN	NaN	NaN	NaN	33316	NaN	40611.3	NaN	35146.4	NaN	34197.9	EFCAB5
NaN	NaN	NaN	NaN	32872.6	NaN	40622	NaN	NaN	27798.1	NaN	NaN	NaN	NaN	NaN	NaN	24882.5	23935.6	62859.1	NaN	31667.1	NaN	NaN	24195.4	POTEF
12672.1	15517.2	11247	15034.8	14650.3	9314.51	10547.4	10610.4	14398.6	16907.4	12751.9	15310.9	14117.7	14976.8	15495.6	16192	15371.1	13999.9	12020.5	14653.2	12646.6	13496.4	14989	14414.2	VPS37C
26010.6	27719.9	25104.6	26172.8	28954.9	28728.3	25409.2	25009.3	24856.2	25375.6	27110.3	26610.6	25338.8	29318.2	26791.1	26748.5	28689.1	27508.5	27724.6	27469.8	27652	27379.4	27351.6	30171.1	CNOT1
18076	19213	19160	14280.6	7628.27	14921.4	8085.46	13973.4	18758.1	17299.1	9646.79	14095.4	NaN	5734.72	2411.94	5784.95	6514.14	1879.22	4147.67	3046.02	NaN	NaN	NaN	NaN	GOLGA8N;GOLGA8O;GOLGA8Q
9066.37	8752.61	10785.9	12073.3	13485	11924.5	8905.76	NaN	12414.5	12367.4	9030.36	7896.54	31238.8	25178.6	32496.1	30033.2	22089.4	35187.9	25198.2	30679.6	23079.1	34625.9	28757	25260.6	MAP1LC3B;MAP1LC3B2
15168.5	22309.1	17947.8	17751	21416	12400.8	22281	15821.4	18494.3	10554.3	17879.9	18354.9	NaN	7348.94	7840.61	7490.28	14316.5	2122.79	5179.24	NaN	6218.69	NaN	5728.25	7915.22	PALM3
7445.85	12534	10680.8	12449.7	14749	11327.7	11033.1	9669.13	11025.7	9888.52	11352.3	12961.5	11844.5	10752.5	8572.66	10990	12488.6	13451.3	10968.5	12499.1	10685	12190.9	13716.9	14114.4	PGP
NaN	NaN	NaN	NaN	NaN	NaN	NaN	NaN	NaN	NaN	NaN	NaN	1390.98	2109.27	3631.08	1935.21	2987.87	4240.49	3588.47	2666.59	8663.69	5924.27	6274.14	6362.75	BTBD17
4981.42	NaN	NaN	NaN	9646.24	6994.47	4615.28	NaN	NaN	NaN	6626.2	NaN	49125.8	24229.6	39334.5	31712.1	39235.2	33083.3	41281.1	45330.4	21676.8	27218.9	41460.6	37735.3	TCAF2
7359.12	10196.8	NaN	11483.5	NaN	9752.09	8708.31	10645.3	8289.11	NaN	NaN	9916.86	9887.98	9531.29	9234.97	7924.47	NaN	9029.04	8142.25	9225.34	8000.95	10730.3	9596.26	9361.48	SDHAF1
6237.63	7174.18	4965.83	5188.11	6311.16	6568.11	7224.14	3677.99	NaN	4455.34	4389.86	3045.67	10517.6	5653.1	5283.4	5268.34	5205.36	6604.39	8131.67	7594.77	4684.35	5576.52	7176.47	4730.85	TUBAL3
3850.89	12427.4	7181.85	13229	7930.81	4376.36	6948.73	NaN	15132.5	18135.6	10049.8	16413.2	13513.8	14432	15929.6	12697.3	9116.65	16712.2	20904.2	12643	14095.3	14213.4	15914.8	19085.5	FBLL1
9413.2	12061.4	11084.2	9865.55	12593.1	9815.84	10484.7	12151.4	10528.1	10651.8	9964.95	11113.7	8023.21	10557	8047.5	8730.03	9576.99	7316	8308.58	8990.77	8377.25	8362.08	8790.77	7490.68	SMCHD1
2500.33	2813.1	2190.36	2350.48	3139.02	2666.49	2657.08	3000.23	2540.39	NaN	2952.66	2642.19	4448.32	2676.32	6079.77	4123.64	4722.24	5891.33	7482.36	4674.55	7166.34	4723.68	6127.63	8208.06	CASTOR2
NaN	NaN	1370.82	3666.57	13081.1	5463.26	NaN	NaN	3259.88	2971.25	3602.08	841.692	NaN	2304.6	1656.01	1698.83	3622.29	1923.09	NaN	NaN	1416.94	1375.18	NaN	NaN	NCF1;NCF1B
19173.4	26171.6	19634.8	21823.6	23740.5	22146.4	24304.3	20899.6	17225.1	20452.7	25159	18439.2	33947.7	32838.9	38727.2	33524.7	29881.3	32953.4	36993.5	38360.1	29229.4	27793.5	35448.5	37398.3	UNC119B
13843.1	12025.4	10916.2	10857.4	12158.5	12410.3	11015.7	6391.66	3464.65	4482.07	9313.55	6213.53	21199.5	9941.29	6674.66	12087.2	8564.23	13951.9	22432.3	12848.7	8568.56	10808.4	14370.3	14870.5	RAP1B;RAP1BL
2377.07	2113.75	1916.52	2132.02	2517.04	1352.4	2108.9	2007.65	1672	2609.97	2053.59	2494.75	2563.85	3049.87	3019.33	2822.55	3323.06	2034.01	3603.13	2241.14	2427.46	4218.39	2190.15	3872.87	METTL15
3691.64	2969	4549.06	3933.31	NaN	NaN	2632.13	4005	3124.42	NaN	6025.73	4853.41	4004.58	4207.73	6773.23	NaN	4245.71	4705.44	3613.17	5821.48	5309.81	2399.68	7577.72	4903.68	LIPT2
NaN	NaN	NaN	2683.51	NaN	NaN	NaN	NaN	NaN	NaN	NaN	NaN	NaN	NaN	2940.36	NaN	NaN	1836.65	2809.74	2983.54	4859.64	2792.46	1522.34	5502.08	RTL1
NaN	NaN	NaN	NaN	NaN	NaN	NaN	NaN	NaN	NaN	NaN	NaN	5869.28	2210.65	4815.12	2766.1	NaN	2149.74	1416.68	1351.84	2294.45	2450.36	2967.87	1825.28	SHISAL2B
NaN	7516.99	89039.4	14333.3	36754.6	15164.2	11604.7	87841	14008.9	32427.2	20981.6	73561.1	NaN	NaN	3122.4	10117	15461.3	NaN	NaN	NaN	NaN	NaN	NaN	NaN	AQP12A;AQP12B
14429.3	28586.5	11988.2	9586.52	16092.7	10600.9	8100.32	12525.7	NaN	7463.4	15370.2	12389.7	12223.6	24196.8	8947.41	28333.3	10077.1	22571.8	9956.68	5768.83	12514.8	9539.6	43103.8	8938.71	COL6A6
NaN	NaN	NaN	NaN	NaN	NaN	NaN	NaN	NaN	NaN	NaN	5085.14	NaN	1715.53	NaN	NaN	NaN	NaN	NaN	NaN	NaN	2004.86	NaN	NaN	GOLGA8CP;GOLGA8DP;GOLGA8F;GOLGA8G
NaN	NaN	NaN	2955.32	NaN	NaN	NaN	NaN	NaN	NaN	NaN	NaN	5293.78	5685.31	5379.95	5701.73	NaN	5479.38	5054.56	4015.6	7081.45	NaN	3914.38	3591.74	C15orf61
NaN	NaN	NaN	NaN	NaN	NaN	NaN	NaN	NaN	NaN	NaN	NaN	1712.4	4551.14	NaN	7082.53	NaN	5889.76	3739.52	3528.18	3695.15	4868.52	2951.1	4500.57	ABTB3
7123.88	4641.04	5189.39	5485.65	5742.75	5752.12	6269.31	5056.22	5656.14	9565.01	7400.9	6714.91	11203.6	13619.3	12603.5	11905.7	11053.3	13852	13751.6	10800.1	11569.2	14272.3	12679.4	13754.7	RTL8C
4781.09	4829.12	5310.5	5820.33	7030.15	5082.68	5856.83	5965.1	6895.3	5358.92	6074.08	6253.39	8181.57	7040.01	7710.16	7145.45	8164.88	5896.03	7265.32	8064.17	7982.89	6806.84	6899.96	7686.19	ZSWIM8
5346.36	4800.94	5613.93	5587.23	6515.85	7363.55	5916.62	5309.26	6913.87	4668.41	6907.81	5764.69	2307.6	4682.93	4426.28	4050.55	4836.99	3942.44	4100.25	4302.83	3829.65	4240.08	4948.77	4360.85	ARHGAP32
6144.46	5101.1	5712.71	5603.82	6588.34	7256.83	5280.02	5512.1	6208.12	7775.68	6110.88	6779.26	4728.38	5802.01	5637.57	7442.53	6717.9	7535.65	5976.02	5583.02	6591.62	7247.51	7339.34	5617.56	POM121C
NaN	1344.75	NaN	NaN	6553.97	48480.5	NaN	NaN	NaN	NaN	4820.89	NaN	3597.77	5487.43	NaN	7899.48	NaN	NaN	5528.2	30928.7	NaN	2776.56	13188.7	NaN	A2ML1
8001.29	8251.42	11962.3	6342.33	5340.55	6250.45	NaN	NaN	7529.12	6763.44	7255.63	8156.4	2685.37	5581.44	3483.01	NaN	4448.29	2769.54	4136.46	NaN	4865.34	NaN	3876.59	2721.79	FAM171A2
100514	113787	72619.6	86083.9	126988	98977.4	76550.8	69671.6	85260.1	79605.8	98078.1	109750	150843	144825	127850	143987	123209	141723	129647	164131	140221	146872	149655	160533	SNRPG;SNRPGP15
21004.2	43133.7	30931.9	53523.7	30660.1	19474.3	25192.9	39190.9	36544.7	34033.3	30100.4	43742.9	27344.2	30358.7	32258.8	35385.2	33288.9	19357.2	16542	27950.7	24533.3	25946.7	24878	24735.5	NUDT19
2644.12	2798.83	2866.33	3239.28	3416.89	3224.16	3116.2	3696.93	3048.55	2754.64	2999.9	3793.12	2018.13	2781.58	1906.96	2839.65	4203.68	2906.1	2218.96	2945.85	1794.99	2193.11	2216.94	2220.79	MIF4GD
797.292	1404.87	1037.7	3175.13	10034.3	5191.64	1116.61	1449.33	3688.79	2898.55	5062.45	734.462	1866.43	NaN	1481.62	1787.94	4698.4	1928.02	824.815	838.062	1558.6	1492.95	2316.17	1893.22	MYO1G
1907.03	2755.15	1350.46	1483	NaN	2455.48	1545.58	1277.69	2038.18	NaN	1121.03	1270.12	4143.29	1708.57	2114.31	3096.99	1382.78	2689.66	5695.82	1727.41	3698.43	2367.33	3604.4	2867.23	SMIM1
NaN	NaN	NaN	NaN	NaN	5968.46	NaN	NaN	NaN	NaN	NaN	NaN	NaN	NaN	NaN	NaN	NaN	NaN	NaN	NaN	NaN	NaN	NaN	NaN	FAM25A;FAM25C;FAM25G
21255.8	18244.6	21067.7	16263.3	11582	13913.5	21873.2	19187.2	16986	17251.9	15278.1	18974.8	9685.75	11251.7	11077.9	11488.9	11917.2	10283.5	9638.56	10107.3	9108.7	11114.8	9725.27	8900.21	GPR89A;GPR89B
1675.84	3379.74	NaN	2488.13	NaN	2875.15	NaN	NaN	5043.63	2667.7	2524.54	3300.04	NaN	2092.5	2604.03	4695.08	4029.78	3158.16	3134.37	2875.92	5039.26	2642.79	1440.76	2213.76	HNRNPCL3;HNRNPCL4
8736.59	NaN	9006.16	NaN	10558.8	7035.28	4071.66	NaN	5233.12	57870.4	11587.8	NaN	5856.85	3018.51	6168.16	NaN	7967.28	NaN	5441.24	NaN	2920.45	26273.1	5473.47	NaN	IGLL5
18633.7	17639.9	16098	18322.3	23831.3	21240.2	21468.8	17650.5	22052	22494.8	21314.7	18597	25935.4	22376.8	23969.7	25470.9	24234.5	25094.9	23590.2	27978.2	24115	23886.9	25987.3	27122.6	WASH2P;WASH3P
NaN	4082.22	NaN	NaN	NaN	NaN	NaN	NaN	NaN	NaN	NaN	NaN	13373.7	13286.6	13931	13076.2	8221.04	13613.9	11437.9	12908.8	12153.4	13991.7	11586.3	13924.6	AJM1
NaN	NaN	NaN	NaN	7257.91	NaN	NaN	NaN	NaN	NaN	NaN	NaN	6992.52	9230.88	9333.9	7071.53	8130.25	5627.91	4098.23	11438.2	17104	8489.42	6124.68	10304	RASA4B
6182.81	8229.64	6901.99	6873.9	5820.84	3886.95	6719.45	6996.06	5968.98	6141.79	6677.9	7428.89	3275.08	5117.81	4252.99	4663.35	5698.85	7115.37	3764.86	3282.3	3226.47	4870.62	4779.16	3387.85	TMEM238
9547.79	9421.87	12846.2	11119	13719	11944.2	11193.8	11265.3	12764.6	9488.87	11426.5	12027.3	10822.7	14080.1	13630.1	14573.2	11789.5	12441.6	15961.4	13374.3	15031.3	11270.1	16462.3	20014	MCRIP1
5417.82	4010.52	8700.28	6240.89	7713.52	6248.93	NaN	5875.9	8402.59	10469.8	8769.27	6285.02	4746.61	8255.67	8838.87	5251.41	7619.13	6419.79	4489.48	6495	11920.7	6763.95	6400.51	4996.2	ANKRD65
109534	86687.7	77912.4	104824	85026.6	101178	105132	102187	88573.1	73287.3	89608.1	84216.9	63404.3	73775.1	54458.9	68513.9	67617	56282.6	81445	66515.2	50081.7	56875.7	64756.3	48724	NACA
15569	14399	15543.7	15674.2	12497.9	17912.8	19041.8	17797.6	16093.5	17391.9	17823.8	13253.2	11716.5	11581.4	7714.09	7016.49	9786.24	12413.4	14438.4	10480.3	8937.61	8828.2	14180.4	11352.4	C11orf98
NaN	NaN	NaN	NaN	NaN	NaN	NaN	NaN	NaN	NaN	NaN	NaN	855.763	1305	1560.88	NaN	NaN	941.375	3905.92	3650.11	7138.79	3564.7	2198.95	1832.37	C3orf80
872362	25124.7	50308.3	171222	1400000	152407	1370000	660210	196314	642846	1000000	131029	3710000	3250000	4200000	5170000	4120000	4070000	2030000	4650000	4320000	4620000	3240000	3350000	INS;INS-IGF2
NaN	NaN	NaN	NaN	NaN	NaN	NaN	NaN	NaN	NaN	695.557	NaN	822.264	1506.87	1317.25	NaN	NaN	1238.09	1355.08	NaN	1316.44	NaN	1735.97	1278.01	TMEM178B
27628.3	27521.3	21041.8	29280.7	22503.9	22988.1	26087.1	28827.4	32003.3	31464.4	22349.2	23113.3	35613.7	30487.1	33651.2	30642.7	22117	30536.5	24449	25710.9	26479.4	50493.9	21710.9	19992.3	SLC35A4
8646.49	8447.64	6929.96	7409.55	9696.71	7862.13	8628.15	7291.47	8307.3	9031.9	7133.36	14445.6	14584.1	8312.74	10664.3	9095.37	8758.38	7621.34	9933.24	7504.41	11796.4	7196.48	8874.23	15000.4	MIEF1
40189.2	31134.4	28834.5	34482.4	23820.1	16992.7	20999.9	30647.9	21187.7	15975.6	18126.4	33668.4	28386.2	42804.6	36581.8	37442.5	27576.1	47490.5	35282.2	35066.3	73841.6	32115.4	48593.1	41624.5	DCDC1
31836.3	20583.1	31867.9	19047	23940.5	17872.4	26901.8	18025.2	25873.2	17688.6	25063.1	27945.4	17517.8	14745.2	19782.7	16732.8	19932.2	15385.7	19938	15523.2	24035.1	19780.1	16319.5	23312.7	DNASE2
5757.93	5908.84	5451.36	7101.3	11443.6	8580.8	7526.31	6252.73	6239.25	5669.14	7356.03	7130.14	7115.64	5392.69	5203.07	6216.9	7772.94	5026.35	5100.07	4079.92	4934.46	4774.06	5985.93	5015.1	AGPS
15366.5	15279.1	15212.8	14397.9	17702.2	17979	17710.9	15911.1	15536	14808.6	16930.7	16316.2	18956.7	18429.7	17966.8	18935.5	19805.9	16879	19774.7	18965.8	17132	17579.6	16307.7	18186.4	KIF2A
30879	33847.8	25492.8	32959.1	29235.8	30847.4	35125.3	30818.5	31007.5	29795.5	28931	29982.4	43476.3	39811.4	31504.9	34221	35828.9	42124.3	43922.6	47643	37907.7	40613.5	45534.5	47519.9	TK2
7723.91	8987.32	7895.61	9962	26563.6	24621.4	9766.81	8324.17	13357.9	11509.9	10441	6892.99	13961.5	14215.2	9891.22	15714.3	19818.6	16275.6	17578.9	14012.1	24241.9	16933.1	15135.3	12832.1	DDX39A
130007	148427	135884	205866	271395	247617	184048	129901	142682	143471	170095	122806	170122	122205	260030	233159	244319	232043	287848	185150	184853	113937	232158	165402	PDLIM1
5984.99	6560.06	8072.07	6645.59	12977.8	15226.4	7616.8	7644.48	8587.27	8509.85	12366.2	7828.62	11808.3	11752.2	14177.4	15185.3	13344.7	17144.6	13744.3	16622.3	17115	15390.2	17493.2	15133	ACOT7
106628	107414	109434	88568	101667	96326.4	103566	119530	125286	101496	106392	122878	68120.8	83061.1	81729.4	67908.5	83055.4	61807	60129.1	70480.8	70393	62581.8	68476.8	65018.6	MYO1C
3506.11	4216.29	3544.03	7132.29	29300.4	14548.9	5520.63	2945.45	7697.84	8953.65	11381.2	4418.83	NaN	1580.09	5763.02	4496.66	9865.48	NaN	3822	NaN	3588.26	4967.7	3154.29	NaN	MYO1F
12576.3	13750	16060.7	13154.9	17402.1	16626.8	12182.7	15100.2	12673.8	13607.5	11870.6	11571.6	3484.02	6322.49	4867.76	7708.15	12694.1	6983.68	5032.78	5768.77	5385.02	4732.21	5978.23	5337.46	SNAP23
15976.7	20103.1	15720.5	20149.3	15177.2	15079.3	16085	16009.5	15690.7	21203.7	19180.4	18746.8	21262	21859.8	20019.5	21797.6	17139.6	26075.4	16586.6	23237.2	19848.2	23088.8	24262.1	20154	HAX1
36704.8	34151.7	38524.5	41134.1	48086.1	51928.5	39740.1	34926.9	39578.9	35056.8	37044.5	37156.1	68814.1	66610.4	68007.1	72826.9	63407.2	75257.6	70562.6	59050.3	66334.3	68743.6	65452.9	68277	AIP
14516.8	16202.3	16658.2	18036.7	17869.8	16938.9	16319.3	16489.4	15267.1	15399.8	15953.7	17980.9	13488.9	15595.5	15161.1	15569.9	16546.6	12952.4	13962.8	13523.5	15487.5	13234.8	15289.2	14649.9	GTPBP1
6230.39	6465.41	6134.27	9780.28	39436.4	31842.7	11009.1	7025.47	13746.8	24366.6	23673.6	9039.52	2631.89	4712.84	11461.4	6414.87	18881.5	5014.42	4612.04	3210.8	3369.26	5556.44	5743.39	3712.94	LGALS9
24258.6	22719.3	22286.4	24328.3	21594.3	19643.2	23876.2	23618.9	24251.3	18008.6	22532.8	20850	13003	15811	13972.1	16097.4	18474.2	12085.4	14020.4	12362.4	15365.5	12454.2	15179.8	11233	STXBP3
5750.97	4962.75	5009.53	4773.38	8751.02	5969.85	6897.66	6685.74	4915.93	5945.64	7554.02	7022.64	40868.6	21342.1	30867.1	36730.4	26380.5	31377.7	42126.8	39787.9	40587.2	34057.5	40501.5	40553.3	ARVCF
3087.64	1406.23	3271	2581.8	1229.83	1521.36	3152.72	1412.61	797.854	NaN	2239.49	1990.57	1535.31	1771.69	1648.14	NaN	NaN	NaN	2612.63	NaN	NaN	977.273	1861.57	1227.4	SMAP
22517.2	16424.3	23762.3	20301.3	10470.2	26443.5	20206.7	23762.9	12167.7	12733.7	18521.7	13370.6	NaN	6787.42	2693.87	4724.23	8080.94	2841.09	5000.85	NaN	4864.41	1776.49	5450.62	2487.06	RAB27B
45499.8	43816.8	42022.1	42321.2	39929.3	38985.8	43580.5	43485.3	42542	41796.1	40231.6	45803.2	39561.7	43246.6	41131.7	43285.2	39765.6	40069.6	40801.4	43539	41269	42940.1	43221	43637.5	AP3B1
NaN	NaN	969.438	NaN	NaN	24154.3	NaN	NaN	NaN	NaN	NaN	NaN	11482.3	32723.8	NaN	NaN	NaN	NaN	NaN	NaN	NaN	NaN	282.553	NaN	SULT2B1
NaN	3536.56	3295.51	NaN	4158.74	NaN	3211.3	4630.6	NaN	NaN	3567.99	3536.93	16990.4	13721.4	12731.6	13248.8	10305.6	18697.8	14438.6	13394.9	13443.8	15575.8	15024.9	13912.1	APBB1
6866.15	8531.04	8060.12	10146.9	9406.08	10949.6	11781.2	9542.23	8588.06	9287.7	10382.3	7855.15	4868.53	6013.3	6127.3	6272.25	5672.75	4299.54	4897.18	3894.09	2474.28	4983.83	5628.2	3572.81	LGALS8
166074	157749	145576	126882	107263	117532	126486	130675	122258	134674	146975	145433	169243	129627	116406	121623	101248	151477	130196	144139	123066	151346	136975	138919	NDUFS8
100654	96305.6	96691.3	100843	103984	96109.5	89913.7	101289	91316.1	83616.4	90308.1	101189	111888	107173	102754	99076.1	103888	108209	112315	116053	97399.4	104913	105891	109979	PSMD11
79654.6	66663.4	62937	64321.1	70431.9	70145.7	69804.9	64190.4	57843.4	55266.2	69472.6	62416.4	82265.4	74770.5	65197.4	61655.9	62081.7	70717.8	80627.8	81043.8	64714	68216.5	74365.2	76017.9	PSMD12
119269	134890	147723	162100	159021	128416	134526	138349	157834	149177	140333	130950	84373.4	104009	105186	125575	126228	113233	101659	101594	97150.5	97742.7	105906	92130.3	PSMD9
9172.4	8277.44	9901.83	7679.21	8894.94	8006.03	9702.31	8937.82	9404.47	7991.45	10254.5	7908.03	15195.1	9670.31	14049.4	14482.7	11743.5	14727.5	14519.2	15225.5	13493.3	12426.4	16664	13148.3	ATOX1
4396.55	5339.75	5834.26	4561.62	5921.98	5256.52	3679.42	5035.58	6170.24	5143.9	4483.94	4492.51	4088.81	5594.78	5539.9	4902.44	5155.27	5445.71	6356.12	4392.25	5621.72	5427.37	5568.95	5523.48	MEN1
9239.07	6180.82	5202.13	5858.7	6110.73	5888.02	7963.02	5325.21	3563.22	5251.05	6401.86	5545.96	10780	11003.1	9077.12	11653.2	8063.97	11419.4	10669.5	11302.1	9600.26	10262.1	10863.6	8981.57	GET1
154548	172043	162051	157294	175740	140191	164331	155449	137987	156550	145902	163906	204154	216718	215284	219402	225701	203295	177892	219850	254435	226518	198407	256889	PGRMC1
21662.6	23869.5	21503.9	19816.1	23707.1	20639.6	19757.8	19152.8	21812.6	19401.6	21431	20522.1	19642	20592.9	17887.4	17580.8	19662.8	18857	20522.4	17894.2	19239.9	18787.9	20339.6	18340.1	SUPT5H
3082.01	4237.22	3701.12	2852.67	3808.78	4151.7	3679.22	4144.77	4287.65	3835.45	3135.49	3253.42	2633.84	3623.1	2675.37	3402.8	4285.49	2956.38	3953.19	3642.77	3619.04	3165.42	2971.76	2791.67	TAF4
13320.1	13780.4	14916.5	14611.1	11246.3	15751.1	14797	14675.1	13458.2	14404.6	13670.6	12982.5	11789.1	13391	12082	13694.3	13483.4	13486.3	14268.9	14142.8	12280.7	13662.7	14890.2	13536.7	DFFA
10291.4	10169.3	9123.1	10743.5	15061.3	15872.7	13866.3	12351.5	11378.3	14398.5	14446.2	11433.9	9189.46	11458.9	10169.9	11322.5	11252.6	8960.72	10278.7	7342.8	8810.81	9856.16	10041.3	6772.71	HIP1
2298.84	NaN	6431.24	NaN	4620.62	3020.45	NaN	4184.67	4012.61	4561.19	2155.6	NaN	1353.33	NaN	3078.97	NaN	2513.22	NaN	NaN	1298.91	NaN	3009.08	NaN	NaN	LEFTY2
265650	310184	244861	296239	619843	523498	316264	262985	341292	336977	385361	243131	373918	368719	372787	414209	483377	429313	422999	454912	435625	459740	436892	396178	CLIC1
107397	101570	118778	112801	98038.7	112570	112153	119407	100554	116667	90787.8	100410	73647.7	83443.1	73242.1	85441.3	90272.4	73650.2	74290.5	80684	74355.5	76109.7	81128.3	77922.7	EIF3F
6193.64	7783.45	5707.2	5219.74	5899.74	5102.62	6837.59	5599.91	5675.93	5106.8	4269.74	5713.24	3753.87	3214.57	NaN	3774.32	4161.52	3323.84	2663.22	2298.55	NaN	1482.96	2488.41	2485.65	WWP2
1713.55	NaN	NaN	NaN	NaN	3135.11	1331.25	NaN	NaN	NaN	NaN	NaN	NaN	NaN	NaN	NaN	NaN	NaN	NaN	NaN	NaN	NaN	NaN	NaN	PIK3CD
16900	18126.9	19992.9	19705.1	16747.2	16914.2	19099	16048.8	18017.2	18504.3	16316.1	21616.9	29570.6	25998.8	25357.8	26541.6	21932.1	32699.8	22364.3	22241.7	22768.3	29318.1	22923.9	26678.3	PDHX
3475.89	NaN	2994.04	NaN	NaN	2033.59	4308.89	3446.2	NaN	2240.57	4634.06	3348.44	NaN	NaN	NaN	NaN	NaN	NaN	1856.5	NaN	NaN	NaN	NaN	NaN	SULT1C2
5048.7	6950.78	9211.7	4400.29	6757.66	4718.14	4473.63	8402.27	4592.74	6924.9	5163.4	5829.85	6052.37	8509.95	15322.2	8830.22	5581.23	7751.11	12534.7	11842.9	23465.2	7725.54	10650.7	20670.9	MATN2
6784.79	10927.4	13094.8	10614.4	17589.9	21696.6	10331.9	10061.5	10849.5	11423.2	12104.4	16863.7	19124.8	24137.5	30749.3	27422.8	23981	50548.7	30858.7	26178.3	31819.7	27806.5	38470.5	31912.9	QSOX1
20418.3	5377.68	NaN	NaN	7880.39	8704.73	17927.9	NaN	4488.44	4634.54	NaN	NaN	7905.45	7358.59	8719.09	NaN	8047.01	7852.93	3197.31	6045.88	8315.05	6848.42	6967.29	9047.36	DCTN6
37003.8	33356	30899	30746.1	21710.4	24679.3	30178.8	37058.5	32019.7	33734.7	24248.3	35174.1	23603.2	20935.3	16769.9	23610.2	19668.3	17597.3	13237.2	21019.1	11860.8	22350.3	16338.8	16366	SLC33A1
20348.4	21396.3	23150.8	22717	23378.1	21864.5	21876.8	22599.4	24995.9	26703.2	22894.4	26842.5	22537	23309.4	22352.1	23218.4	26834.4	20899.3	18119.6	20354	21774.2	20314.3	23548	19492	WASL
78028.8	74304.8	73960.8	70777.6	80887.3	79170.8	75290.9	77470.4	63686	87971.8	81702.4	67365.6	95222.4	83942	78310.4	88155.3	86042	87123.6	81485.2	87479.9	64707.7	83386.8	81493.2	71769.3	IPO5
1773.91	2120.27	1785.04	2279.9	1242.54	1917.79	929.614	2145.9	1294.3	2166.48	1712.53	1968.29	1544.02	2290.5	2294.18	2375.81	1750.14	2537.13	2400.01	2131.24	1190.28	2196.87	2180.35	2263.7	POLRMT
9111.29	10377	10680.1	8556.18	9518.38	6905.61	10845	10555.6	10727.1	10430.5	13320.4	12123.7	NaN	4473.4	3059.59	4714.21	7704.44	3418.84	3473.69	3646.92	3356.25	NaN	4542.54	2708.97	EEF2K
39339.3	45230.2	39010.9	38417.6	48973	35455.7	47572	30634.8	32901.7	33871.8	39414.8	41664	50203.8	52478.5	42239.4	38176.5	36739.2	42069.5	46232.1	47507.7	44976.2	38328.9	42954.8	49188.9	SAP18
19178.4	15947.2	18577.5	19600.4	13703.1	20856	20131.9	20248.7	18721.1	15895.9	15096.5	16489.3	18739.5	17480.3	17403	19725.8	14053.6	15096.2	18054.5	18325.3	15249.6	15866.4	14300.2	18323.2	EML1
4167.36	5203.42	4695.56	8127.71	4868.19	3505.69	6012.47	2299.43	4099.14	3249.91	3570.27	2527.79	4016.43	3211.99	3946.71	4675.46	2290.78	NaN	4006.06	2474.99	1898.58	NaN	2062.11	2027.41	IGF2BP3
32646.3	38229.6	31262.4	36353.7	55640.7	48419.9	42814.6	45577.2	38112.1	40611.4	41374	41000	96732.9	81511	89778.8	86956.4	80115	106314	83603.3	87795.8	81315	94241.8	79749.4	91874.7	DNM1L
28351	21247.6	26934.7	22542.5	21050.2	27167.2	26121.2	25645	23639.8	21575.6	24045.1	21469.5	24840.9	22681.6	24604.3	27697.8	24990.5	26216.4	30863.4	34722.1	28085.8	26475.7	32205.6	29226.9	RTCA
4521.27	4219.11	4849.38	4903.28	4804.4	4293.89	4897.31	5909.74	4750.73	5759.48	4182.32	5108.54	2895.45	3616.95	3695.42	3872.67	4676.85	3209.56	3167.89	2636.98	2640.48	3175.72	3248.45	3619.38	PIK3C2A
NaN	NaN	19660.2	NaN	10114.5	NaN	5491.66	NaN	NaN	4795.44	5348.3	NaN	46436.4	55973.8	41658.4	53373.6	36584.1	60193.1	77809.1	79620.8	69072.7	67095.2	76845	80460.6	SYT5
12832.5	11579	10998.6	12370.9	4640.42	11275.1	15149.7	8950	10101.6	8187.56	9642.05	8510.65	NaN	3846.63	NaN	4171.27	4329.47	NaN	2891.4	3291.7	4560.83	2892.95	NaN	1372.66	IFRD1
6612.65	7425.84	6433.33	7600.77	7782.96	5212.7	6844.79	6657.19	8052.81	9431.61	8020.85	8137.83	7142.86	8730.27	7389.79	9054.32	8568.43	6916.25	6770.08	8400.57	8944.46	6827.79	8015.11	8146.56	PIK3R2
3393.77	4450.2	3782.74	4456.87	6408.84	3849.46	3496.72	2872.98	2949.19	2892.77	3902.43	2850.9	8603.72	6145.87	5952.17	5076.85	5926.12	6630.97	6253.07	4684	4932.24	6319.8	5604.82	6489.49	GOLIM4
4346.59	4576.86	3769.98	3691.24	4200.19	4432.42	5388.61	5295.44	5442.1	4250.43	5026.82	4418.37	3229.54	4001.49	4044.6	2205.39	4460.77	4078.33	3319.68	3855.27	4314.43	4460.33	3786.42	3292.88	MANBA
91255.5	104756	110201	96796.3	98030	89748	91323.1	92956.2	101860	94179.5	114781	101698	64064.1	75447.2	79981.5	73055.2	85504.6	57799.9	43161.4	49422.3	48975.9	61905.9	58476	61055.9	AGRN
3869.06	3081.34	4102.71	5519.06	6806.51	5670.05	5547.25	4236.06	5125.26	5279	5967.73	4162.85	3119.74	3856.09	4416.35	6240.18	7075.96	4601.13	5266.66	5164.73	3559.12	4237.57	4187.08	3252.91	PLOD2
27410.2	18117.2	17768.5	18320.5	17166.9	12621.3	21399.4	21868.1	17310.3	16455.9	18241.3	17366.5	19489.9	15728.9	20583.1	14668.6	17289.7	17200.1	20341.8	19895.2	25202.8	18672.6	24855.7	14095.3	MEIS1
19960.1	19126.9	20760.5	20336	22930.6	24115.6	20781.5	22331.8	22408.5	23501.8	21149.7	22460	23257	25389.6	24477	26117	25960	26691	22778.6	28067.7	27490.8	23965.9	26956.9	25029.5	EXOC5
5681.94	4926	5339.63	5954.08	3774.43	6795.23	4343.21	NaN	4730.83	6830.32	4317.97	5950.94	5099.41	5047.61	5519.67	4645.79	NaN	4868.79	5977.23	3199.7	3636.28	6847.83	3360.25	4040.62	BTN3A3
16528.5	15305.7	14688.7	14772.9	12597.9	11697.2	13211.2	14706.2	17973.6	14799.2	13393.1	16497	17677.2	19250.3	15143.9	15685.6	11571.4	13341.2	20539.4	18705.6	20336.5	14923.2	15687.6	13600.3	HMGN4
153878	158888	139335	150295	96997.7	75679.8	148470	162235	155748	144202	110824	152709	79142.7	86642.5	66185.8	80664.2	68999	34059.7	50133.1	46934	37644.8	50916.1	52158	44301.8	NDUFA4
90044.1	63168.1	66662.6	69344.4	67315.5	80164.3	83375	79877.6	59603.1	60380.6	69972.3	68392.1	80952.8	73648.2	70019.2	74694.6	67020.9	72092.6	84940.3	88220.4	58941.6	74828.8	82180	79431.6	PSMD14
3383.25	2106.08	2536.29	2252.79	3288.38	2488.53	2811.19	2131.9	2943.57	3702.98	3037.01	2578.86	1663.93	1777.6	1253.09	1646.48	2415.17	1651.78	1723.7	1019.77	1491.44	NaN	1516.86	1827	ZNF593
11611.3	11496.6	11626.6	10921.7	14436.2	9841.95	10331.4	10939.2	10130.2	9393.85	10923.3	10798.6	11653.7	11079.1	11422.4	11371.3	10081.2	9974.46	8782.71	10253.4	8955.23	9287.48	9532.91	12060.4	BIN1
12066.4	14101.1	12819.6	12702.2	17110.1	15473	11986.5	11260.4	13339.2	14196.9	12640.4	12508.6	15703.4	17183.4	18159.3	18454.8	21363.6	17604.6	14513.3	16640	16010.4	16070.2	15822.4	14550.4	KPNA3
10907.9	11159.4	11588.6	12322.6	14945.9	11143.3	13636.4	11822.3	12999.5	14266.9	14786.8	12102.5	15979.1	14036.8	15666	13302.7	18748.4	13537.8	14257.5	15675.8	15096.5	13923.7	14970.4	14147.8	STK25
36250	43942.7	36507.1	46374.4	55372	45816.3	41674.3	34258.3	48505.9	36120.8	49592.8	31341.4	6758.44	13393.6	14176.9	16137.2	31378.8	9636.79	7450.83	6619.55	2726.51	4908.83	10394.1	7921.55	LAD1
18406.2	18476.2	19737.1	23638.6	11719.4	16112.4	19644.4	24656.8	17680.3	13244.8	19116.8	19524.7	16295.1	15139.6	13616	16961.1	12828.3	14018.8	10080.5	13989.2	11485.5	12047	16417.5	13383.8	FAAH
2939.33	2451.13	2371.34	2315.37	2375.47	3240.02	2706.95	3865.86	2347.73	1862.88	2578.28	NaN	4197.35	5129.04	4869.38	4632.13	4166.64	4691.46	5009.49	5717.12	4632.44	5226.77	5702.53	5784.35	KRIT1
4631.61	3045.47	5015.74	3642.68	NaN	4615.69	3736.13	4814.6	3416.46	4224.61	5946.3	1086.09	NaN	NaN	NaN	NaN	NaN	NaN	NaN	NaN	NaN	NaN	NaN	NaN	CHL1
44606.1	45680.3	41784.4	47268.2	66999.9	60955.5	47365	41066.8	41337.2	44282.4	71364.9	32098	115660	101191	104011	112158	113533	117681	145241	152212	110860	125904	171953	110124	VWA5A
18802.1	21367.2	19949.4	20367.8	23409.5	16411.4	17718.8	20008	19574.9	21433.8	22078.2	19018.7	13214.1	17767.5	16477.6	15538.4	19066.3	13290.9	12908.5	14151.3	14638	15251.4	14477.9	12932.6	PES1
31385.6	27668.4	32300	26484.2	17818.6	24788.5	26862.2	22768.1	25124.2	27259.8	21578.4	23349.9	21414.1	21526.6	14488.3	20820.9	16531.7	17912.5	16206.1	20339.8	16020.6	18179.2	14416.3	19845.1	EBAG9
21083.2	13032.4	13347.5	11924.8	16387.6	20218.1	10829.2	10987.5	11099.3	11033.9	13991.4	17413.1	7494.23	7614.45	8364.53	6062.19	8582.31	10079.7	6550.6	6561.68	3160.52	7087.98	5933.06	8568.04	SDCBP
7877.83	8668.58	7525.83	10624.6	12956	8703.67	9525.76	7330.47	7498.37	9763.71	10102.2	10043.1	29318.7	20681.1	25055.2	23025.4	22126.9	23418.3	20062.9	25823.2	15823.7	24770	19893.7	25609.5	PITPNM1
9680.05	9981.35	12156.6	11708.1	11471.3	10860.2	9220.84	10688	9797.28	9050.09	9055.39	12550.4	5976.52	6746.06	8070.78	7346.16	7270.43	6110.73	7285.55	7052.16	7047.62	7502.1	8205.98	6405.07	MPHOSPH10
104715	93511.9	102984	105052	99438.1	90644	100364	102994	108768	112973	106106	105071	59690.7	81006.7	74808.7	73827.3	79889.9	66730.5	81626.9	64634.9	90429	72216.8	82610	76655.5	NOP56
77610.2	80154.5	83723.3	95164	88285.7	88953	82704.3	82910.6	80483.2	70159.3	81728.7	95227.9	57001.1	61504.5	62702.8	69291	78251.1	53742.8	56383.2	61233.7	55609.3	56737.5	62971.5	68281.8	DDX3X
29567.2	20509.1	21516.8	17974	24920.3	15285.4	18681.8	16933.4	19678.8	23990.7	26539.3	19263.3	9709.53	10523.1	11940.3	12858.9	11391	11395.1	12876.4	12977.1	10917.1	12175	12987.1	11642.3	RNASET2
34964.9	26428.3	23075.9	22348.3	21862.2	18673.9	28736.4	25722.3	21641.2	20879.7	17780.8	24989.4	41643.4	38157.8	36488.5	26192.6	26477	29760.5	46452.7	40351.9	48857.8	45227.3	32088.7	42107.5	PODXL
5449.46	NaN	NaN	NaN	NaN	NaN	5580.16	7143.22	NaN	NaN	NaN	NaN	6586.06	5529.43	5479.49	NaN	5934.15	4344.37	4796.88	7891.73	4186.77	5487.94	4390.73	8370.45	PEX12
5544.01	5138.73	4459.22	5104.52	6869.16	5857.1	6940.58	4879.35	7927.3	5326.49	7617.09	NaN	34531.1	13955.6	18868.9	19651.1	13289.3	15313	21511.6	18378.2	14010.7	17625.4	21687.8	16788.2	PIR
25919.3	27692.3	29493	28948.4	30431.4	29780.4	24889	24576.6	27395.8	25593.7	28709.7	24810.9	19287.5	24826.5	23868	25819.2	26789.6	22315.8	21210.9	22468.7	18669.5	20089.6	21262.5	20509.7	KPNA4
20736.1	24573.8	27730.6	21343.3	21077.5	18499.6	19675.2	20812.7	21862.9	22642.7	19998.8	20780.6	5510.8	9695.45	9482.51	9200.7	12104.8	5813.71	6213.19	7696.09	5437.4	9016.99	7813.27	6178.84	NFIB
27057.9	23151.3	25281.8	24418.5	30290.1	31236	24389.7	29478.4	27223.5	27107.3	28611.1	29644.8	26748.9	34447.8	32818.2	31118.6	30489.1	30529.3	38296	31116	44762.4	36250	35194.9	37174.5	PPP6C
3539.14	NaN	2350.67	3311.3	3698.98	2907.9	2419.2	3477.49	7811.6	3338.04	3217.34	3033.49	2169.39	1385.56	2870.55	2323.47	2045.51	NaN	2343.7	1235.18	4506.99	1757.9	2458.6	1918.22	CES2
2564.81	4974.27	NaN	2281.31	3450.17	2437.76	4290.61	5079.91	3030.83	2238.23	4348.81	3830.36	2836.23	4545.7	4092.12	4066.4	4288.77	3768.68	5719.5	4256.81	5434.21	3297.95	4195.77	5345.12	PIK3C2B
18555.4	10968.5	10233.3	15822	19497.9	19312.8	15429.6	14998.1	17500.4	11587.7	18813	15467.1	15954.1	15228.1	14962.8	20805.5	20054.9	22933.2	31211.7	21428.8	30089.7	15337.7	23576.9	25266.8	MAN2B1
42888	25587.5	32563.7	30366.2	23037.5	26684.1	30839.2	36510	25715.8	35690.2	30846.2	31731.9	3967.83	8522.46	8607.34	9451.07	17229	6071.16	8683.82	6624.21	5658	6351.11	12840.2	4782.89	FBP2
5889.88	5292.19	4994.48	6050.28	4324.89	3642.15	6915.22	6463.45	4272.57	7095.06	4837.46	4516.43	12232.7	8779.29	9664.34	10216.2	7842.91	15990.5	14885.6	13846.9	9704.93	11734.7	10030.7	10156.2	ACACB
135599	131701	137436	139773	127103	140193	134262	132475	132101	114613	141142	131739	120139	97888	110115	121853	114428	112299	108913	97329.6	89971	114540	117480	121392	PDXK
NaN	NaN	NaN	NaN	8136.36	NaN	NaN	NaN	NaN	NaN	NaN	NaN	7686.7	7302.99	8263.12	7431.62	9147.04	7141.54	6824.23	6862.11	4594.42	6834.48	7120.81	5298.6	SCD
1745.71	2233.26	NaN	NaN	NaN	NaN	2857.33	3338.78	2509.44	3396.37	NaN	NaN	3287.22	3393.87	4418.34	4728.02	4436.58	3999.67	2681.36	4202.49	4673.03	6344.24	3165.27	3295.57	PLPP1
10844.5	14635.8	11993.9	11295.2	10631.2	8149.91	9021.37	11819.8	12504.7	12673	10516.7	12638.1	9384.02	12390.7	10731.6	9189.04	9654.76	9056.24	7831.88	7860.01	9179.92	10179.1	7451.96	9908.72	PLPP3
10269.9	9324.65	11357.6	10191.2	12353.7	12843.2	10093.7	10113.4	11278.6	11255.8	11542.7	10451.7	9753.48	12933.2	10910.8	11404	10579.2	10159.2	12888.8	8266.21	11433.7	10605.7	12456.5	10397.1	ARID1A
3043.34	3259.43	NaN	4402.13	10064.9	4712.86	5483.42	3426.37	6442.74	6529.71	6884.63	3512.26	3215.12	3393.95	4869.8	5046.26	5936.42	4330.72	3276.79	3367.87	5334.97	2708.24	5028.39	4119.23	ISLR
3449.21	3468.57	4257.19	3552.31	3075.09	3829.25	3207.19	3331.86	3373.69	3913.92	3209.74	3777.49	4677.98	5016.63	4585.74	5887.58	4927.97	5632.82	5108.41	5678.29	5559.52	5660.52	4566.89	7070.77	C2CD2L
3598.26	3824.02	3540.93	5975.27	6048	3958.55	4030.78	4580.02	5722.85	5861.77	5095.48	3939.26	6902.97	7924.24	5280.3	6731.47	8930.64	7165.76	5968	6210.69	4972.93	7266.01	6588.62	5795.07	TXNDC9
5861.58	15432.6	10527.4	18111.4	14771.6	8082.3	10485.7	15326	37829.1	27298.3	12061.6	16881.4	2844.87	12365.9	6944.77	10987.8	11975.1	5941.17	5463.44	6266.66	10201.9	8265.75	5996.93	6098.48	DPYSL4
14695.4	19705.1	15069.8	15985.1	12898.7	9163.85	15867.6	14816.4	15297.9	15415.1	12727.5	18215.3	13160	16148.5	11805.5	12936	12636	9847.19	12523	11736.5	12728	13229.8	12691.4	14346.8	COX7A2L
29820.3	30897.7	35580.3	56374.3	76921.3	64738.8	64973.1	28702.4	48255.8	43248.5	38230.7	27547.5	32221.2	34142.9	51540.4	48091.2	68397.3	65911.2	57789.2	33956.5	31244.1	52200.3	54041.6	34527.6	HSPB6
14828.7	10375.5	11632.7	9895.7	6797.09	9594.09	11691.5	10576	4537.72	4844.44	10026	9315.08	13584.8	8702.51	7642.3	8629.7	5596.37	7996.52	11974.5	9080.99	5048.25	8493.25	10651.5	13897.6	NDUFAB1
16895.9	11029.4	12965	12209.2	11976.2	11404.1	15283	12520.3	6965.34	9312.02	14530.8	13310.5	20368.1	12541.9	9962.13	11563	9470.23	13784.5	17362.8	19455.7	8529.27	11144.6	17130.2	16682	UBFD1
4857.61	6226.44	7167.73	6406.65	NaN	6177.34	7651.25	4697.86	6158.02	5557.51	6373.21	4651.27	6052.84	4199.68	8047.71	8819.99	7087.88	7942.84	4152.81	6009.16	5016.01	5962.82	4833.43	3091.36	CYB561D2
3598.57	NaN	11859	NaN	NaN	1946.23	NaN	4727.98	NaN	NaN	NaN	5510.24	26389.8	20232.7	23064	26062.2	14001.5	29430.5	25216.2	19735.2	25158	29316.6	21550	22539	DYNC1I1
115337	99674	91211.8	99096.3	87981.6	98995.3	116209	96852.6	80855.4	83080.9	101733	92723.8	105198	76723.6	60055.9	76140.2	64035.2	71207.2	85692.2	82469.3	60620.2	73457.8	78000.5	76719.9	COPE
NaN	NaN	NaN	1736.56	1317.04	1279.85	985.754	1453.47	NaN	NaN	1477.52	NaN	1273.16	1686.38	1414.45	1039.12	NaN	1659.44	1451.72	NaN	1506.66	1627.92	1040.57	1768.68	RFXANK
94602	87531.3	100540	108238	65059.9	84768.7	82513.7	83669.3	83584	76934.3	86368.1	104724	41572.1	56116.8	40447.6	53912.9	56991.3	44627.7	43101.4	40727	37228.8	45473.8	44221.4	47128.7	EIF1AX;EIF1AY
23559.1	21759.3	18919.2	20024	18582.6	20739.8	21308.6	21573.8	18051.4	17846.4	19618.3	21607.4	21468.5	21016.4	21957.4	20995.8	18682.3	20639.1	23679.1	21853.4	21832	21851.6	22365.8	21723	AP3D1
27229.5	28366.7	28300.8	30283.2	32690.9	26690.9	32082.1	24736.2	35824.1	31962.9	32846.7	29774.1	32750.9	32779.5	42592.6	38948.8	39408.2	31717.4	31377.2	33532.4	43759.2	37520.5	39191.9	40530.6	CCS
8028.74	8179.86	7766.05	9773.47	10370.8	9130.32	9934.72	8033.69	8418.3	8556.65	9800.53	7737.28	22468.6	16770.5	17629.8	19447	17106.6	21800.4	18365.2	17168.4	22268.6	21314.8	23129.8	19211.4	ABLIM1
2392.99	2562.97	2482.47	2566.91	NaN	1390.37	2126.54	2597.08	2590.91	3017.93	2133.64	2309.18	1337.06	1733.31	891.321	NaN	1369.47	1326.81	1687.24	1890.25	1627.32	NaN	1278.7	988.653	DVL1
10526.8	12055	11227.7	11486.2	14097.5	9897.62	10933.2	12954.3	11822.4	11893.9	13108	11301.1	11884.4	15157.3	12399.9	12992.6	12318.1	12245.1	13499.8	12333.9	15693.5	12410.4	11784.1	11974.3	CHD2
8477.88	8125.95	10133.7	8331.94	6703.33	8570.92	9123.78	9273.71	7726.36	7020.75	8231.25	8534	6521.04	6486.8	5895.81	6627.31	6476.95	6483.08	7186.9	6064.8	3878.34	5430.27	5823.07	6280.98	GOSR2
12725.6	10409.1	11517	11994	15800.9	13371.6	13048.5	13803.5	14489.3	13764.5	14690.3	8869.14	13688.2	11594.2	13717.6	12543.8	16037.2	13502.5	13798.5	13142.9	17244.9	15119.9	17410.9	13674.8	TOR1A
7226.86	6152.94	8742.09	10219.1	11428.4	11266.4	9205.59	10913.1	10397.2	10418	8499.93	11430.7	8202.05	7981.01	9867.04	11686.9	13112.6	13739.4	12744	11440.2	14755.1	9465.03	12999.6	12750.1	TOR1B
11556.7	13745.2	12058	12020.7	12709.3	11076.5	12689.4	12432	11559.8	11836.6	11260	12401.1	18570.7	15345.6	14134.4	15018.3	14068.2	16462.3	20294.4	18411.7	14119.1	16080	15438.1	17934.7	STX16
27768.2	27027.4	27785.4	29081.2	40103.8	30020.9	23456.1	24319.6	29288.1	26326.3	35092.5	28853	16421	22336.3	21711.2	25191.4	24930.9	22547.7	24055.5	17829.1	36065.8	21288.8	25169.8	25091.6	ADAM10
69782.6	60725.3	47466.8	56211.7	44200.8	51401.7	60991	69132.6	74638.7	67228.4	63639.2	53520.8	39946.6	52711.5	35150.3	46484.9	45114.8	37729.4	38176.3	48201.4	38613.9	42517.7	39887.7	38178.3	EI24
7828.57	13998.1	11508.7	9658.67	10781.9	7427.76	10899.5	13803.8	9389.97	5898.11	8247.48	10823.8	5943.53	7556.11	3985.01	6214.88	7808.61	7156.57	5551.16	5626.18	3723.1	5362.42	5056.22	4536.59	TP53I11
2647.79	4990.67	4178.72	3337.71	4146.2	2710	3768.47	3429.48	2586.03	4028.09	3296.22	3241.74	3795.07	6114.28	4548.11	5217.02	2878.52	3539.45	3811.77	3640.38	4332.71	3649.51	3677.36	3895.95	KMT2D
3892.17	4119.8	3821.86	5390.08	7480.86	5134.4	5043.65	4187.9	4254.25	4477.66	4480.01	4067.44	2473.14	3065.89	3586.52	3090.47	4849.03	3024.72	2946.58	1748.34	1919.53	3100.04	3092.52	2921.85	APAF1
6295.29	6437.18	5572.41	6866.09	4351.38	5302.53	5252.64	6268.32	5826.22	5040.8	6088.85	5919.33	3890.89	4077.16	2192.9	3519.49	4150.97	3081.6	2925.91	NaN	2386.56	2591.24	2431.97	2532.39	RIOK3
335882	433996	305350	346841	174658	282896	363231	414735	193443	201859	351039	301112	19226	109557	25786.6	87611.5	112884	15971	21861.6	18642.6	9534.62	45242.6	51201.2	25644.7	IMPA2
4552.94	3815.48	4778.64	4614.73	4998.77	5884.94	5408.56	3792.53	3564.89	4637.05	3947.28	4643.81	3725.51	3011.75	3364.91	4142.94	4143.76	4132.89	3892.17	2923.34	3867.08	3137.32	3723.65	3846.07	MAP2K7
7232.41	NaN	NaN	13800.7	12415.7	10522.4	15071.7	29330	NaN	13535.3	9037.46	39116.6	6378.51	4858.73	2344.37	NaN	16129	2150.82	3179.21	1407.25	2725.3	4210.17	4539.23	10169.7	ACOT8
44982.6	40666.8	30847.8	33773.9	35618.1	33164	32919.2	28196	22261.3	20269.1	37213.7	26965.1	43339	34797.9	27520.3	30486.6	27957.8	28059.9	34880.4	34462.9	20990.4	28547.9	29064.3	24511.3	CDIPT
37220.1	41051	40807.1	41886.3	35877.5	45494.5	43619.9	48374.5	44507.4	44971.9	40465.3	43172.8	31033.8	32384.4	32944.4	39563	32650.4	36241.4	36503.1	29990.2	28726.8	41349.5	34336.6	28688.5	PDCD5
55277.4	58301.4	61273.6	59723.8	58548.8	56646.7	59922.7	66639.6	59750.5	68757.5	55135.9	54968.4	45701.7	50277.6	46656.2	53015.1	51893.6	50329.1	49389.6	48086.3	56505.4	50117.8	54151.2	52453.1	PRMT5
88911.6	85350.2	99266.7	89363	102763	91813.2	80072.7	69105.8	84008.1	71072.9	91810.4	80133.2	61294.3	75778.2	80442.4	82515.9	84350	68718.9	84241.3	67452.4	96327.8	71799.2	74745.6	88483.2	NHERF1
NaN	NaN	NaN	NaN	NaN	NaN	NaN	NaN	NaN	NaN	NaN	NaN	1508.76	NaN	NaN	NaN	NaN	NaN	1930.03	NaN	NaN	NaN	NaN	NaN	MEIS2
4033.01	3684.75	2300.79	2919.41	5150.35	3345.71	3635.35	2647.85	1892.25	3760.94	2841.58	4995.32	2726.83	4302.52	2915.76	2283.24	2428.25	2797.89	4116.78	3269.74	3065.78	2479.1	2857.47	4009	FPGT
65874	67530.7	69051.5	84493	108085	81574.7	60450.4	60148.9	80471.1	71261.9	76337.8	61443.5	245913	220185	266903	213631	191972	354501	303784	324451	314204	270951	295325	312672	TPP1
6024.15	NaN	9155.67	NaN	11169.8	NaN	8916.88	NaN	NaN	NaN	9412.92	NaN	8742.13	7583.94	6796.89	7849.59	8727.53	6405.61	9643.8	6354.53	6469.17	6228.39	7775.25	7348.6	GNB5
34615.7	36789.7	39124.5	33785	41069.4	34373.4	34930.6	36770.7	37706.8	35748.9	37357.5	38506.4	31547.6	37170.7	34642.2	35845.2	36632.9	36043.9	35117.6	34168.8	37807.5	33128.4	34533.9	34606.8	TCERG1
9028.44	8506.73	10038.7	9695.32	11671.3	11162.6	10348.4	8712.51	9508.54	10283.8	9363.89	7354.53	6193.07	8685.9	7610.81	8569.31	11481.3	10173.5	11610	10099.2	12441.9	7497.08	13346.9	10984.1	NRP1
7386.94	7402.24	7970.04	6819.79	10102.6	7461.92	7441.55	7456.15	6641.4	7424.71	7407.2	7061.24	16899.9	12276.6	14732.6	12831	12635.7	12934.6	14649.3	15573.9	14047.6	13201	16256.5	14494.6	TNPO2
8754.82	9084.99	8103.27	7968.82	7636.19	11926.7	7929.27	10227.3	7476	7104.05	9083.35	7854.59	4647.29	5666.93	5237.13	7017.51	6859.58	5324.5	5328.9	5148.91	5909.55	8642.82	5854.99	4367.75	UNC13B
8122.48	9650.95	9677.26	9495.72	9579.26	7790.89	8554.69	8728.58	9522.62	9963.77	8806.58	9796.67	9655.9	10820.6	10001.7	10593.1	9946.83	8912.48	9161.99	10429.3	10561.8	9438.52	9541.54	9803.02	POLR3A
NaN	NaN	NaN	NaN	NaN	NaN	NaN	NaN	NaN	NaN	NaN	NaN	3836.51	2308.1	1821.93	2862.85	NaN	3645.31	3523.08	2721.84	NaN	2158.22	2519.52	2415.04	CPLX1
92906.7	77691.9	80636.2	80718.1	73603.5	92290	91632	92052.8	76136.2	83612.2	81692.6	76627.4	71004.7	62916.7	69738.8	67986.4	70711	67542	82628.2	72150.7	65393.7	68487.6	77322	65927.9	PSMA7
NaN	NaN	NaN	NaN	NaN	NaN	NaN	NaN	NaN	NaN	NaN	NaN	1491.72	NaN	NaN	NaN	NaN	NaN	3443.12	NaN	NaN	NaN	2771.37	2955.15	RASGRF2
30409.4	24344.1	33042.8	27801.4	27384.3	27618.6	24471.4	26412.1	23902.4	29337.4	25014.4	27277	30924.3	25254.3	30829.9	29124	30140.2	32112.3	30549	30703	27239.1	35294.5	24236	29994.6	SCAMP3
15412.7	25937.1	28426.5	25759.6	23871.9	25439.7	25233.2	33411.7	29101	25318.1	25348.8	30128.6	4255.97	10685.2	8019.44	13052.6	14744.5	7852.67	10321.2	8528.03	7475.4	6727.66	13504.7	9127.97	OPLAH
NaN	NaN	NaN	NaN	NaN	NaN	NaN	NaN	NaN	NaN	NaN	NaN	2831.44	4293.45	2381.48	3764.28	NaN	3190.27	2913.62	2906.04	2406.69	2980.62	3388.24	3135.37	FFAR1
40680.5	35480.4	45263.6	42079.8	30187.6	33403.1	38919.4	39588.7	39945.2	35395.2	27403.4	48818.8	16212.3	20092.9	18916.4	17496.3	19115.6	16522	15041.2	17500.3	10868.7	17074.3	13341.4	16154.6	BCKDK
6821.88	7957.98	12201.5	8517.84	11340.8	8182.05	9981	8801.96	10137.1	16387.8	8420.47	6927.26	5779	7613.49	8789.14	7964.1	9825.16	NaN	5393.68	7638.64	6192.47	9852.6	7230.71	5233.96	IFIT3
23899.6	29918.3	16728	27902	28742.5	26298.1	28556.7	30542.8	32513.7	39794.6	24286.1	29312.9	38778.2	43021.3	33757.8	32532.7	26101.6	36819.5	31867.6	36546.1	47208.9	57191.1	31101.2	34179.2	MGST3
12488.1	10781.3	12067.8	12793.8	10331.9	11909.5	14634.6	12514.4	14401.5	11068.6	13129.6	11473.9	10503.3	10347.9	11218	10930.1	11198.2	10276.6	12230.4	9764.67	17977.8	10424.4	13851.4	10197.5	IRF6
31269.7	26857.7	28661.7	33269.9	32044.4	38045.7	34681.3	20082.2	36724	13866.1	33613	23717.4	8985.93	11591.2	17114.4	17801	18073.5	9093.76	14194.9	9852.45	9998.03	7117.54	14229.4	12142.5	TAX1BP3
10023.3	9638.47	9914.06	11920.8	14452.3	13843.7	12302.4	9256.54	9972.81	9396.32	13168.1	10283.5	10334.5	9153.91	12081.6	11628.4	13004.7	10080.5	10484	10170.7	12331.7	12346	11919.4	10579.4	GIPC1
9167.19	NaN	NaN	NaN	NaN	NaN	NaN	NaN	NaN	NaN	NaN	NaN	7682.69	5695.34	NaN	NaN	NaN	8160.8	10402.2	9299.71	6617.82	NaN	8857.16	6408.5	LIN7A
725.449	NaN	NaN	NaN	NaN	NaN	NaN	NaN	NaN	NaN	NaN	1011.33	1741.87	2168.69	2167.38	1390.37	NaN	2795.46	2423.96	NaN	3211.06	2359.69	1856.87	1490.31	PCDH17
6393.92	6831.14	5290.95	7110.69	9003.64	7417.62	6995.33	6711.5	7102.77	6377.94	9652.11	6156.73	5376.96	7212.65	7254.93	7454.97	8894.4	6140.29	6755.87	6649.91	5885.7	6149.9	8518.33	6631.56	IKBKB
8610.23	10167.8	7372.09	10987	10516	7725.27	10103.6	8938.98	8495.94	7439.26	10267.5	9430.86	13759.1	12378.5	11672.7	10472	12610.9	12575.6	10868.3	11706.6	12309.7	9646.34	9774.15	10328.8	TIMM23
5953.88	4256.41	4291.82	4887.21	5818.3	6199.08	6174.11	4958.75	3124.12	2170.48	5439.38	5116	5110.2	3257.48	2594.86	3548.48	4488.93	3503.5	3707.6	3606.5	1981.65	2438.2	3974	3128.78	HAT1
6171.11	7379.95	8540.67	9029.99	13255.1	8658.15	7532.19	7340.07	11332.1	13219.1	9328.32	10310.5	5654.45	8420.06	8960.44	9620.2	12127.1	7442.87	5902.39	5522.78	8965.01	7004.9	8432.47	7478.96	UBE2L6
19139.5	20790.5	19736.6	23949.3	18698.7	19491.6	20304	19674.4	18122.2	16616	18949.1	21725.9	11369.8	14977	15249.3	16105.4	16763.9	14111.6	13735.3	12693.2	12998.3	14811.1	14930.4	14982	CASK
4912.11	7935.84	6757.26	7195.96	6431.94	6363.15	6425.4	6929.96	7243.38	3848.99	6714.46	6716.4	2902.89	NaN	2403.44	6035.96	5374.99	NaN	4372.21	1912.69	3299.22	4120.25	3282.88	3946.44	PLD2
42929.1	56947.8	66421.5	69122.9	46597	52850.2	45558.8	70356.3	71203.5	80217	56089.2	69008.9	44502.8	53764.7	59388.4	52561.6	49463.8	52765.4	34993.2	44323.8	55557.6	60104.2	54656	44824.1	UQCRQ
154967	190129	175028	202719	251664	231066	220712	180675	188982	186627	225664	145311	99457.2	120494	130044	127563	189973	98531.3	94562.2	98930.7	99141.1	94739.4	116856	74706.9	MYL12A;MYL12B
NaN	7547.12	6463.21	4643.2	5162.47	4191.54	5013.1	5186.53	NaN	NaN	NaN	8153.72	NaN	3890.75	NaN	4767.15	4589.93	3761.56	NaN	2554.13	4471.77	3325.62	4766.67	5319.92	UQCR11
44459.7	35815.8	40508.2	39916.4	43334.5	39274.4	40736.4	43387.4	39377.4	36771.9	42839.9	38461.6	48708.3	47868.4	44189	45853.1	42482.8	47283.2	55870.5	51912	48314.7	48240	52547.3	51501.2	HGS
12655.2	14219.1	11476.6	13600.9	12142.1	12771	11458.7	12408.2	14145.3	14544.7	13487	14715.2	10666	19357.6	17980.9	20704.3	16670.6	18661.7	17735.7	17855.8	26530.5	19749.4	17048.6	23003.9	RAB29
2115.72	NaN	4150.99	1607.21	2557.89	NaN	2311.24	NaN	NaN	NaN	2414.27	3651.8	36956	18940.4	21147.6	18621.2	17611.3	18155.8	16650.5	23664.3	14827.4	19325.1	20068.5	16871.5	CLGN
9542.65	8091.99	8849.59	9586.07	9978.09	9490.13	7827.54	9449.88	7714.12	8163.43	8649.49	9491.65	6975.71	7093.22	7402.66	9715.97	7031.66	8647.49	10490.3	8843.24	8781.98	8025.97	8742.73	9712.49	VPS26C
31054	32252	31375.6	28865.6	37970.8	33304.7	34410.7	28445.3	30100.7	32817.2	32497	25296.4	48921.8	49438.9	50306.6	47429.7	44296.4	50767.8	54870.5	55358.5	50988.3	52077.1	49824.6	44100.5	PPP1R12A
9806.17	10575	9892.82	9275.14	6082.9	8118.19	9385.8	7655.23	7959.15	9155.63	9500.33	8542.59	6651.66	6294.23	5726.74	6492.29	8222.81	5460.16	4813.2	6156.47	3853.04	8410.46	4344.45	6247.81	SLC27A2
19035.4	20993	19939	19029.9	21820.6	18006.1	18047	21068.9	17744.4	20230.9	19196.6	20196.9	18603.8	17061.6	14705.9	17183.3	18589.6	15305.7	16053	16085.2	14577.5	16074.3	17248	16580.7	GAK
55182.7	52198.1	56792.1	57596.9	75298.9	59715.5	60250.2	54158.2	58158.9	51943.1	74845.9	54465.3	112482	107694	97540.9	84288.8	90732	85134.7	105927	92706.9	109620	91944.9	115132	99590.4	HNRNPDL
85911	73595.4	82331.7	75799.7	84556.4	88104.7	80764.7	69226.7	71194.2	74618.9	86013.5	66777.3	106518	110826	99226.2	95998.2	95601.7	102894	112382	106093	103661	106415	108279	96201.2	XPO1
3913.67	4588.75	4494.54	4919.2	6138.82	4469.49	3898.27	4086.72	4547.39	4267.29	5518.89	5192.43	5501.99	5252.65	4888.64	5216.64	6009	3661.85	5698.98	5022	4416.84	5007.92	4837.84	5322.76	BTAF1
1663.81	2275.84	1625.04	1983.94	2380.89	2138.71	2383.47	2604.55	2194.11	2792.82	1889.62	2182.59	1786	1743.97	1960.62	1828.99	NaN	1773.95	1608.56	2352.31	2098.01	1667.06	1744.99	1896.73	ARHGEF10
83475.8	87995	104291	88503.6	73382	114073	72059.4	73717.7	92627.4	89549.5	61459.3	93893.2	67808	66599.2	59432.1	76059.9	74030	71566.9	53072	71693.2	40675.4	73632	54582.3	59137.4	SPTBN2
8667.83	13159.9	6585.66	7128.28	7278.18	5787.95	5061.82	7574.47	6479.25	5805.99	5963.28	6301.26	6448.34	8090.15	9264.47	10065.4	8588.5	10328.6	8650.9	7717.33	10369.7	8841.62	9647.24	10659.9	MAST4
69974.5	73190.2	72681.4	68157.4	56169.5	54411.3	63411.4	74330	59519.6	69122.1	63162.6	73879.6	67446	59883.6	57963.3	65739.1	60968.9	61037	52379.1	59934	45249.5	61986	55949.7	65349.5	SEC16A
18016.9	16461.3	16568.7	18227.6	25992.4	19236.6	19621	20438.2	24604.3	18437.4	23365.6	22471.6	19573.8	18617.7	23512.5	21430.1	24491.8	19533.4	20986.7	21920	23056.2	18143.9	22328.9	22175.4	PLXNB2
2152	NaN	NaN	1726.1	1280.81	2115.66	1922.82	1582	2554.63	1382.79	1924.88	2418.36	1199.08	1384.24	1583.42	523.556	727.441	1033.1	907.713	1691.93	1293.53	1438.73	839.352	1765.78	AREL1
NaN	NaN	NaN	NaN	NaN	NaN	3084.8	NaN	NaN	NaN	NaN	NaN	10368	9618.11	8545.93	7427.55	6420.77	8286.89	11230.5	9626.03	9129.23	9578.26	8559.33	9923.42	RIMBP2
4805.92	6064.82	6378.78	5799.4	7115.03	5003.7	6082.77	8392.7	6998.45	7043.77	6049.65	6783.92	3857.45	5702.21	3596.26	5021.03	5752.01	5075.28	4457.53	4665.54	5103.35	5423.39	5457.67	3954.09	KHNYN
3728.49	5237.53	4614.42	4212.8	5191.58	5444.04	5100.72	7327.11	5091.86	5839.62	4280.59	3876.15	3835.78	4442.76	3803.05	4365.52	5593.63	4379.61	4514.8	4561.61	4433.4	5601.6	4650.02	3657.66	TECPR2
NaN	NaN	NaN	NaN	5204.04	NaN	NaN	NaN	NaN	NaN	NaN	NaN	3113.62	2104.51	5576.26	5119.33	3629.56	6461.08	6086.64	8039.82	14977.3	6006.43	11832.3	11068.1	SEMA3E
60911.8	58324.1	59511.9	59651	64376	56741.7	52445.3	54710	56554.1	53150.4	55926.5	58531.4	53801.5	59287.3	55564.9	56305.6	58069.8	53215.6	54554.7	49012.9	55612.4	55739.8	58818.3	55088.6	U2SURP
3442.58	4400.02	4208.28	3338.1	4468.72	3757.26	3280.25	3673.11	4589.29	4795.74	3594.39	3607.89	4448.24	4156.65	4647.12	3527.18	3968.95	2887.03	3918.68	3016.05	3897.33	3117.83	4457.92	3753.74	SETD1A
NaN	8488.84	8888.19	6608.91	12862	NaN	NaN	NaN	NaN	6399.3	10436.7	5936.28	9930.65	NaN	NaN	NaN	11750.3	NaN	NaN	10929.3	NaN	NaN	NaN	NaN	TRANK1
6713.34	7945.8	6971.19	6877.36	8816.7	6474.67	5561.81	5703.73	7080.53	6798.36	5961.72	6884.8	7610.19	6268.2	9739.16	7587.23	6951	7452.04	7767.44	6576.04	7059.35	8134.43	7450.21	8583.55	SYNJ2
6996.32	7168.13	6187.12	4380.36	NaN	5554.06	4701.93	6208.87	2214.08	6795.43	6399.24	4814.57	7723.63	8114.87	5893.3	6407.58	5113.36	7677.06	4519.8	5631.17	5823.46	6271.48	5597.67	4781.75	SYNM
20996.1	29092.2	23533.1	22690.7	23355.7	24694.2	25087.2	25432.4	23901.7	28067.7	24831.2	24872.2	39048.9	38483.3	41113.8	41817.2	33835.5	38998	34831.8	35679.5	40186.7	41753.7	37063.3	41439.9	KIF3B
34600.7	36674.3	39522.2	37614.3	48700.6	35467	37421.9	35264.4	36992.5	37968.5	36321.7	40495.3	20490.8	25055.8	29674	27975.9	35680.1	24276.4	23120.7	28459.8	24449.3	26180.6	29888.5	30319.8	PFAS
5332.73	6898.28	6211.86	5340.66	8174.22	8449.62	6487.37	7396.72	8574.32	9078.5	5521.71	5780.79	11362.1	11552	11557.5	12508.2	11835.1	13997	12062.3	12664.9	12219.9	11164.8	11633.3	12504.1	MCF2L
NaN	NaN	NaN	NaN	NaN	NaN	NaN	NaN	NaN	NaN	NaN	NaN	4010.4	6541.44	3532.74	4692.82	5308.39	5974.68	7901.92	5937.46	4669.92	5860.15	8528.58	4546.41	NACAD
3550.76	4310.42	5073.18	4141.87	5141.78	5782.47	3478.52	3247.84	3620.62	6880.55	4607.15	3655.93	NaN	1692.91	2225.62	1173.86	2649.49	1146.27	NaN	941.896	NaN	1102.9	1444.47	NaN	DCLK1
NaN	NaN	NaN	NaN	2459.1	NaN	NaN	NaN	NaN	NaN	NaN	1968.68	2156.1	3499.58	2508.43	NaN	NaN	3180.57	2973.18	2605.96	NaN	4155.6	2644.39	NaN	SNPH
13033.3	13254.1	13694.2	12910.5	9657.41	11086.7	12708.5	13741.1	13368.2	10799.5	12098.9	13542	7248.98	8224.41	8550.79	7483.19	9215.95	6543.04	7644.05	6297.79	6870.26	6674.74	8122.54	8415.78	ANKRD28
5183.4	5993.63	6914.12	6605.53	8080.93	5873.16	7096.7	7153.5	7713.91	6450.4	6834.58	6257.49	8155.45	8062.15	7740.61	7683.22	8978.93	9095.4	8449.52	8129.1	7544.96	8026.77	8142.91	8078.84	ARHGEF11
5887.98	4391.4	5502.38	5839.89	7183.86	3608.91	4608.28	7550.82	6444.06	7799.49	6500.74	8397.81	6352.97	5571.54	6688.56	7737.49	7564.11	3583.27	5014.41	6825.33	5593.5	6241.81	6370.27	5419.5	PRORP
7189.12	5960.58	5445.22	6454.4	8107.51	7716.77	6270.7	6744.13	6104.71	6021.34	6229.44	5028.84	9654.69	7829.76	9378.14	9179.57	9916	9742.6	9948.81	9974.91	9719.93	9397.96	9546.7	9583.42	CHUK
24056.7	31154	28748.2	24357.4	25981.6	31457.6	25043.1	26707	29060	32452.4	28537.6	24156.2	22677.4	26931.4	30160.1	28746	32917.1	29643.3	32313	28173.5	27454.6	32373.1	28196.1	26637.6	LSM1
15539.8	9668.14	8884.66	8651.56	17635.5	15624.8	8804.47	9978.16	10158.2	9670.75	11167.2	10691	10482.5	12100.1	10716.6	9363.63	10819.7	9591.93	8321.67	10294.8	10789	14707.4	11512.3	6005.39	NPC1
36304.9	53454.3	44144.4	47158.8	51567.4	43468.6	56158.3	68260.8	39307.4	45068.3	46603.3	64972.4	21334	25522	22115.2	30131.8	37142.3	31196.8	19389.3	22605.1	25128.9	23833.2	25007.6	23987.2	AGPAT2
6834.02	5971.88	6325.88	9053.47	9331.13	10105.5	7564.37	7168.07	5500.48	8871.5	7534.84	8497.84	8427.07	7212.65	8216.34	9300.04	10565.6	10700	6422.42	8179.1	6751.76	8799.27	7637.89	8935.62	DEGS1
21451.5	28314	25480.6	24011.5	23464	21172.4	24017.1	22982.5	24755.9	19816.2	19260.7	23696.8	70747	58927.6	58882.5	60446.4	48177.8	70665.9	56203.9	59308.4	62559.5	62697.2	59310.5	72252	SCAMP1
43082.5	49427.3	50391.1	40012.8	40979.6	30654.9	39169.9	48927.9	44372.9	51079.6	40267.3	50525	45680.1	44692.5	46619.8	41964.6	48632	43090.9	40817.7	47412.9	42869.5	40074.6	41764.6	45858.9	SCAMP2
1047.3	NaN	NaN	955.158	NaN	800.676	752.428	944.349	434.954	NaN	NaN	NaN	1028.6	852.195	1588.74	919.251	1463.73	1813.01	2161.68	1922.46	2318.14	NaN	1624.71	1988.64	KPNA5
51209	49441.9	48089.4	58998.3	101501	82191.5	54485.7	49840.2	63333.5	61043.2	65959.6	57635.1	39368.9	47054.8	55119.7	53295	69013.7	50982.1	54657.8	55192.8	57442.7	49765.9	55156.5	53332.6	ARPC1B
158340	130757	127111	163332	219052	230924	147833	129864	122836	128076	173206	142462	159904	146779	138906	154389	158496	170022	168792	159017	154799	151750	156056	164130	ARPC2
180002	131243	120069	137246	198070	240153	138361	120894	92856.3	99804.9	162458	125527	152005	120787	119213	112001	139337	144934	146911	142955	119039	104946	154050	134141	ARPC3
15687.3	15871.2	14435.1	20006.8	12421.3	16123.6	15059.3	20447.5	15778.7	15411.3	12452.8	12327.2	10618.4	13680.4	11850.9	12833.3	13410	13133.9	16236	15946.2	10433.3	16347.8	12546.2	12320.1	BET1
27611	29071.2	26805.7	26452.8	28381.9	24771.5	26727.9	28947.7	25154.2	25543.2	28715	32158.2	27802.2	29346.5	28521.2	29527.9	29485.9	28952.3	27042.3	27757	30736.6	27679.3	30179	32414.3	POLR1C
NaN	NaN	5128.86	4848.48	4724.44	3628.48	3179.04	4187.11	4722.08	4054.63	4593.54	3015.37	2548.08	3699.74	4270.84	4240.01	4057.99	5270.89	3209.69	2711.68	4857.07	4638.81	3942.82	3922.6	TRIM24
370671	336312	402243	376749	202145	239918	374380	351554	336896	318427	345728	419667	285527	256884	234534	301438	258672	244702	185298	275226	205791	270453	229653	245905	PGRMC2
NaN	NaN	NaN	NaN	NaN	NaN	NaN	NaN	NaN	NaN	NaN	NaN	2654.47	2830.52	1595.33	NaN	NaN	2565.59	1943.07	NaN	NaN	2388.53	2585.67	2068.81	CETN3
6530.57	7668.42	7384.91	6604.17	8904	8660.57	7556.67	8521.14	8028.98	9185.46	8556.54	8591.51	8717.71	9383.04	10839.1	9810.45	10850.8	10402.1	10342.5	10036.8	12723.8	11433.7	12026.4	10371.8	RGL2
36365.5	35660.6	39595.5	37360.5	33813.9	30276	30910.6	32956.7	27538.4	35872.1	31297.1	34158.6	40229.2	38817.1	36384.7	38192.2	37709.6	42403.1	44793.6	34194.9	36647.3	36060.2	40097.8	37918	PFDN6
8229.66	8471.76	8630.9	9074.75	6447.98	6291.17	7742.22	9156.72	9523.56	10351.3	9625.56	9234.91	6045.11	7949.19	5989.93	7201.27	7058.89	6221.47	5399.81	6279.3	6558.37	5257.56	7014.81	6689.81	WDR46
24664.7	15389.4	15255.6	17288.6	14208.5	7872.3	17028.3	21986.8	19705.9	19789.9	19100.5	21728.8	23862.8	16291.7	17039.2	25882.3	20140.6	15505.9	25780.1	19763.7	39741.3	16196.4	24876.5	11874.8	GSTA4
2578.88	4419.52	3189.72	NaN	5695.62	4066.71	3658.33	1441.65	3569.69	2013.62	3254.62	2961.6	2825.67	3666.53	3323.08	3699.83	4836.52	3246.71	2932.92	3227.04	2551.33	2781.82	3135.76	2725.49	NKRF
4154.61	2914.55	4064.24	5152.29	5104.89	5982.38	3758.02	5024.63	4224.88	5235.08	4155.8	NaN	5182.23	4079.67	4513.92	3755.56	5276.86	4474.09	2996.37	4499.2	4348.67	4466.79	5335.51	4410.22	GNPAT
125817	138586	106489	96561.5	120034	99188.1	88681.3	102635	104389	133392	120888	95079.1	104865	116655	134772	106862	113441	111689	81892.8	78334.8	82652	111738	100406	100391	LAMA5
8466.31	9381.68	8963.11	10686.8	11818.9	14219.4	8764.2	7972.81	9602.83	9150.01	7590.69	7076.5	4237.89	8352.49	10123.8	9395.5	11243.1	27553.6	28578.2	28386.4	36207	13801.3	17232	119567	ZNF185
4968.82	4314.07	7044.78	3769.61	5675.97	5933.15	5175.31	4978.12	4968.57	4763.86	4244.9	4254.4	2591.81	4183.78	4170.05	4248.3	5194.8	4735.87	3689.68	2875.39	5292.33	4359.07	4489.72	3576.98	CASC3
9637.62	11082.2	11594	12022.9	5591.67	9515.95	12941	12182.5	7377.28	7651.1	10129.1	13299.5	13274.9	7243.25	8276.99	9821.39	6703.69	11759.2	9657.9	7471.06	7879.38	10216.9	11248.5	11594.5	NDUFA1
9183.73	NaN	NaN	4777.86	81878.6	7656.14	12663.2	8124.51	1790.76	10046	31173.9	4105.99	231071	189854	583557	514320	907867	767800	784026	561283	673708	487286	1000000	820993	VGF
16457.4	18744	17132.6	13872.5	13060.7	12611.9	10959.5	10207.3	11886.2	17142	16461.1	15784	14761.8	16563.5	15880.4	15213.6	12490.8	17150.1	13129.4	12578.9	14299.8	15423.7	14783.6	20844.4	CLIC2
5079.82	4291.83	4985.52	6526.07	8611.68	9302.43	5955.08	5498.75	5934.87	5735.51	4887.11	4777.68	3658.85	4081.46	4790.29	4156.79	6287.08	3796.22	3094.97	3567.29	4968.2	3758.2	4061.93	3842.69	ACOX3
36648.8	41801	45249.4	44974.4	51064.9	43632.2	44876.5	37716.8	45630.1	49382.1	42378.6	41043.6	29790.1	29998.3	26436.9	28423.9	39762.4	26110.9	27618.8	31503.2	28646.8	30994.6	26602.6	22968.9	RER1
170431	148910	134002	139397	114028	129417	147001	142885	97349.9	117738	133554	125313	289070	199599	187109	226685	145126	185641	221932	287007	135569	215367	168373	180897	SURF4
70523.8	72608.7	82180.8	86610	76807.9	77832.9	78062.4	76873.6	68949.7	71029.5	81188.3	86265.3	76228.8	78933.6	82941.1	88490.5	87049.9	85688.8	80028.4	71616.3	85709.7	88758.3	87119.8	75118.3	MAPK13
10061.1	13197.8	11832.3	14268.4	18546.5	15946.3	11693	13326.6	13535.9	12796.5	14614.9	13698.4	12256.8	14236.1	13256.4	16516.1	16431.8	12419.7	11045.4	13074.4	10456.4	12268.6	12613.4	12947.2	SPTLC1
3953.98	5016.99	3791.85	4701.02	8530.55	5629.41	4454.3	4028.05	5341.59	4382.51	4979.2	5805.11	5573.89	5293.5	5498.63	7707.63	5769.91	5575.17	4857.53	6026.51	4874.34	5594.16	5058.65	5143.46	SPTLC2
10905.4	11317.1	9625.53	12480.8	14001.6	11755.9	10746.9	11549.1	9953.99	10365.8	11662.6	12104.3	10393.5	14215.4	11589.6	13871	11571	16057.4	11738	11944	10638.3	11977.5	11445.4	11228.8	OGT
187509	153014	165779	163451	106291	116601	187160	143606	123259	86317.6	147457	166311	56114.8	54611.4	43625	66831.6	80844.6	45337.7	51029.7	50269.6	31852.3	34460.1	58379.1	59875.1	PMM2
20376.1	30574.6	19810.2	24194.2	25117.8	20064.9	21354	24275	23941.7	24302.5	23712.9	26710.8	23826.4	26295.9	23788.6	24088.9	23716.2	23013.3	17036.4	22391.9	19006.7	22513.6	18974.4	21272.4	TM9SF1
2903.95	2929.02	2272.05	2535.17	3325.5	3924.89	4273.36	3691.18	2960.63	4045.91	4575.11	3908.23	3073.53	2141.88	3455.54	3461.1	3576.39	3146.89	4936.16	2954.66	2642.65	3754.34	2807.64	2527.41	INPP4B
10020.7	12134	10447	9619.05	11028.9	9034.34	8751.2	14475.4	10489.6	13451.2	10579.1	12971	12235	14511	12947.3	12432.6	10930.4	13757	9555.21	11900.1	13211.2	12228.3	13000.8	12043.6	CHAD
13943.4	15532.3	15257.6	14365.8	22409.3	18905.8	15311.4	15681.7	15683.8	14179.9	15502.1	13650.8	14810.9	22752.6	25111.6	28111.9	26744.5	40185	41833.6	48270.4	44711.2	31848.6	29925.5	36596.4	HMGB3
18805.4	15856.1	16152.1	17623.1	22148.7	21596.1	19099.1	17845.3	18602.8	14473.8	18279.4	17495.8	22913.4	22294.1	21826.8	21084.3	23068.1	21783.1	29926.6	22042.1	25425.3	18807.7	25526.6	21648.5	PPM1G
7233.77	7566.94	7761.44	7967.16	9841.34	8505.26	8616.13	8838.73	8559.91	8320.14	9125.56	7006.68	8647.88	8742.93	7993.47	8300.29	8665.78	8493.63	7824.48	8121.29	7804.38	8522.51	9004.65	7307.51	INPPL1
65655.9	57187.2	62606.7	61031.5	56910.8	58393.6	63058.6	61991.9	56248.4	59478.7	55492.6	61498.6	40078.3	46174.2	42727.5	45860.3	47636.8	40024.9	47446.4	43719	43398.7	37822.3	43215.5	45787.7	EIF3D
93814.5	80285.3	82039.4	84677.9	86322.8	81380.1	90919.8	77788.2	68522.7	68164.6	72587.2	87957.2	64896.9	67475.9	55028	61429.2	67322.2	54734.7	65635.4	64696.7	51863.1	50975.3	56401.4	64723.2	EIF3H
2980.3	4858	5191.38	4540.9	5976.29	4207.08	4354.13	4627.06	5516.78	4391.92	5548.08	5257.28	6104.44	7085.2	6750.62	6993.16	6461.51	5609.6	4678.18	5608.58	6767.94	6187.8	6522	6976.21	HDAC3
1153.12	1037.42	1018.21	931.018	1057.41	1302.58	1062.03	865.471	1207.69	2114.89	1548.2	983.417	1259.45	1037.1	895.441	NaN	1412.64	484.806	1066.78	NaN	548.378	1007.53	986.387	919.573	NVL
163420	124867	107115	168666	118121	102088	110356	157544	105163	110193	75991.1	139562	80776.6	81463.1	62682.8	79694.5	77923.2	65937.5	41443.4	68977.3	54580.5	66590.5	57194.9	71482.5	BCAT2
9532.94	11503.8	9614.9	11181.9	13316.1	10216.7	9698.47	10145.5	11034.3	11079.6	11481.4	10336.4	10284.3	12060.6	10489.5	10275.1	12242.4	9207.7	9123.97	9614.33	9421.81	10269	10187.3	11329.1	IPO8
46068.2	28065.3	31695.6	30413.1	37717.8	32780.5	28438.4	29769.6	32218.3	30823.8	31676.2	24429.3	27973.3	31864.3	30127.5	26097.5	32065.9	29242.4	28188.6	28457.1	32459.6	24621.4	31033.7	29746.1	STX7
6770.5	9533.73	4859.15	9565.32	7780.21	8988.88	9615.11	6766.98	8968.93	6701.28	11530.3	7498.35	3288.97	5212.22	3888.74	5047.41	7037.69	2611.57	2712.13	2857.8	NaN	NaN	4303.19	3400.12	ABCC3
8399.92	9689.39	9798.33	7409.1	8367.19	7164.83	8517.86	11551.9	9751.45	9824.76	11017	9780.38	6062.44	9765.56	8914.97	8530.91	7086.29	7744.15	5469.24	7285.65	9227.75	7306.31	8621.76	7491.26	ABCC4
4091.56	NaN	NaN	NaN	NaN	NaN	NaN	NaN	8481.82	NaN	NaN	NaN	5024.33	NaN	3956.9	3654.71	NaN	NaN	5445.65	6364.23	NaN	NaN	3804.77	5448.8	ABCC5
9886.88	9515.94	9457.05	8329.38	9826.97	9190.5	10222.8	11052.8	8727.21	9524.05	9170.39	10726.1	6215.26	6880.31	7978.74	NaN	6478.71	5456.63	7154.8	6478.62	5597.62	8006.29	6084.06	7872.01	POLR1G
22947.4	14098.9	14187	11479.2	12635.8	16303.4	16995.9	15584.8	17179.5	14703.4	13112.4	11681.6	4211.02	NaN	5817.83	7418.29	7651.73	NaN	6339.04	7194.37	NaN	4354.39	6211.79	4325.14	TLR3
8248.2	8873.68	15226.9	13268.9	12022.4	11815.3	14896.5	11951.2	14606.6	10814.1	12505.4	14348.3	6151.75	7342.41	7877.47	11185.6	9535.34	12234.8	7506.95	6862.45	7177.71	8477.35	9501.63	7849.15	P4HA2
6717.03	10701.6	10965.4	5360.05	11077.5	6326.55	5621.55	4358.54	7843.3	8269.98	8557.52	9301.26	4254.07	4998.38	6285.23	5183.33	7021.29	4035.01	6688.89	5258.71	5312.67	4306.5	6375.08	5606.52	CAPN5
61204.3	53722.1	50786.3	51855.9	53046.4	54244.4	55474.5	42895.8	53471.6	48858.9	44602.4	61956	40754.1	36540.6	32431.9	40883.6	42698.4	33068.9	33394.7	39055.2	28838.3	35136.8	34492.6	37448.3	YKT6
3841.38	3858.38	4090.2	3965.63	2536.3	3353.53	3794.62	5157.3	3995.24	3017.69	2960.12	3333.72	3564.5	3536.02	3056.99	4831.88	NaN	2725.72	4558.67	3292.87	2891.07	2895.24	3654.65	3723.85	NUP42
159878	125228	105206	123955	166715	166886	137079	113785	95325.2	101484	131370	119815	121570	106339	96670.3	102058	116880	110573	120546	122204	115577	93255.8	114314	127731	ARPC5
2642.17	3591.91	3314.17	4173.67	4953.72	3888.06	3952.1	3836.85	2779.69	NaN	3533.03	4067.47	3071.87	3901.52	3059.89	4010.54	4656.95	3917.57	3447.92	3767.55	3143.01	3318.24	3199.16	3430.34	POLR2D
10561.7	11850.9	12330.8	12448.1	15086.1	11709.5	10114	11371.1	11934.5	10498	12148.9	11306.1	8875.05	12479.1	11737.7	11859.3	13581.5	12599.2	8077.33	9265.72	12006.1	11046.6	11083.3	10396.5	MAFG
5115.72	5360.06	5221.98	5465.03	4910.47	5492.17	5774.04	6789.1	5369.14	6460.38	6583.11	5658.48	4636.94	5715.63	4815.73	6015.98	5202.57	5295	4852.84	4607.75	5973.94	5090.47	5406.54	5085.35	PDPK1
18562.9	18127.9	12636.8	23518.6	39320.3	40170.3	35435	22858.2	23147.7	19580	34347.9	20285.9	17127.1	17144.4	21214.4	25415.5	34843.6	32155.5	33611.2	17176.2	20571.1	37475.9	30637.6	30661.3	TAPBP
5114.78	NaN	3267.78	NaN	4088.72	3853.74	5369.82	NaN	NaN	NaN	4925.33	4364.92	2418.79	NaN	NaN	NaN	NaN	NaN	3563.83	NaN	NaN	NaN	3498.57	3414.68	RNF113A
1708.63	NaN	1129.93	2076.6	2600.25	1701.09	1272.2	1637.16	1632.26	1597.49	1919.84	1482.95	1694.31	1949.15	2062.59	1528.13	2036.16	NaN	2123.8	1964.28	1788.92	1997.31	1731.34	1704.58	KDM6A
35094.9	37203.4	17540.4	30291.4	30802.2	30407.1	24276.2	20951.3	30443.7	32911.4	25065.8	23173.7	7921.36	18537.1	13216.4	17898.2	18062.2	12996.3	18604.4	13655.5	16612.1	18467	14935.9	11551.7	CLDN3
61343.1	56684.8	64662.6	66206.7	71310.4	67947.9	68213.3	61310.2	60819.2	58932	65632.5	61788.2	77136.2	74679.3	73203.6	81377.2	79686.8	86959	89566.5	77717.2	80244.7	86993.4	85221.7	79850	DHX15
NaN	NaN	NaN	NaN	NaN	NaN	NaN	4281.85	2677.69	NaN	NaN	NaN	11568	9168.18	11313.9	7324.98	8533.98	9784.28	12413.6	11035.6	13102.1	11081.5	12102.1	11889.5	SGSM2
10433.4	9655.34	12103.3	11781.3	12816.6	11507.8	9519.47	9562.9	11624	11641.4	12542.4	10791.8	9271.39	10183.6	9876.87	11475.4	12328.9	9776.41	10918.8	12852.7	13255	9196.1	11699.3	11272.1	RNMT
8051.58	9631.67	9387.18	8253.36	9866.77	9092.53	8445.42	9620.02	9465.95	9699.21	9262.21	8644.15	9162.46	9352.83	9751.39	9991.37	10286.9	9902.98	9010.09	8824.69	11378.8	10839.1	9516.79	9571.33	ZZEF1
8565.01	4955.78	9790.01	9277.11	6785.69	7262.27	8843.69	5403.29	6613	8032.05	8168.85	7249.21	3496.02	3776.28	5335.25	3807.61	5146.08	2978.2	4902.78	2397.49	2189.2	NaN	4123.04	3493.93	FLRT2
3065.64	3864.23	3611.14	2920.4	4227.17	3803.83	2794.4	3648.35	2756.85	3499.5	3642.76	3336.03	2880.33	3792.51	4076.43	4358.63	4322.02	3594.6	3779	3858.73	2902.39	4651.62	4500.3	3731.92	TTI1
3883.84	5889.43	5098.9	5929.62	5414.57	5286	4648.18	4675.83	5285.62	4297.34	5256.07	5639.46	3218.79	5164.39	3656.16	5506.96	3561	3791.77	4004.78	5260.7	5808	5701.47	4363.75	4177.79	PLXNB1
11132.7	10248.3	11192.5	10579.3	10051.2	11272.8	11397.3	11340.3	11500.1	10176.2	9786.65	10744.2	5581.07	7069.31	7581.11	5676.7	7960.3	6298.58	6471.56	5829.16	5930.1	5916.48	6559.06	6113.82	RRP8
NaN	1539.54	NaN	NaN	NaN	NaN	NaN	NaN	1475.47	1375.68	NaN	NaN	2181.64	883.884	1623.59	NaN	1605.82	1351.07	1486.81	2035.86	1061.55	3052.54	1276.34	1872.66	PJA2
2890.78	3331.24	3178.08	3425.61	4886	3762.53	4420.68	4682.85	4553.61	4016.51	4740.66	4465.83	6118.04	4540.29	4237.42	5052.29	4752.99	5760.04	5304.86	5749.05	4573.28	5301.19	4840.95	6087	SIPA1L1
65801.1	50287.9	67479.7	63449.4	63955.4	63822.6	56676.3	53941.7	64421.8	62327.1	52344.4	41092	37089.6	38526	52626.7	50073.5	52908.5	44651.4	35646.6	33715	45017.2	36168	41506.6	28080.7	CYB5B
20534.4	20636	27556.7	22847.9	23553.6	26151.5	23610.3	22605.1	26168.1	28220	23466.8	24446.8	25606.9	26165.5	24686.1	27388.4	24953.6	25053.1	28501.3	24811.9	28567	25630.2	27703.4	27533.2	PRPF4
NaN	NaN	NaN	NaN	NaN	NaN	NaN	NaN	NaN	NaN	NaN	NaN	8729.36	7015.43	8336.99	6255.45	6447.35	8677.96	7253.32	7003.88	6424.6	9953.25	8680.98	7957.99	ST8SIA3
1110000	1200000	1190000	1080000	545960	692990	947692	1590000	992284	1300000	971293	1130000	23586	214334	64615.3	370150	342701	12468.6	28985	40401.4	33888.3	32505.5	106771	55509.9	PHGDH
22571.1	22010.4	26032.3	21714.2	16253.4	22036.8	21584.1	27520.8	19637	20260.9	19833.3	34366.9	17762.9	16089	23219.3	21344.9	18992.6	21482.3	18297.5	20886	22690.1	17184.3	19005.7	30324.1	NDUFS4
8241.08	9757.5	11461.2	9506.22	7261.22	8411.56	10366.7	10045.5	10510.2	10744	10697.3	9375.27	10005.7	11288.8	10579.2	9328.12	11504.2	10198.8	10911.6	10317.1	9239.13	9188.62	10079.3	9856.76	PHF1
5595.75	6567.6	6289.56	6671.73	5583.96	5247.36	7840.44	14093	11001.8	7974.91	6800.64	5200.43	959.809	4078.29	1586.8	2457.91	3453.98	1685.58	1523.67	1691.12	2059.64	NaN	2540.13	892.194	GPR39
3799.28	2417.6	3139.02	3676.47	3352.65	3479.67	4277.66	4011.6	3599.01	4834.92	2424.45	2356.4	2965.33	3651.89	2922.87	5118.47	4269.15	3961.8	5826.07	4001.9	3870.8	3656.37	4641.03	4793.73	SEPTIN4
25929.5	22101.3	26568.3	27924.9	26595.7	30320.5	26463.6	27684.7	25181.8	26622.8	25056.6	23024.8	33313.5	28498	29789.9	30909.3	29129.1	31825.1	35345.2	28866.2	27949.3	34989.5	32449.7	30901.6	DYNC1LI2
NaN	NaN	NaN	NaN	NaN	50620.2	NaN	NaN	NaN	NaN	NaN	NaN	NaN	NaN	NaN	NaN	NaN	NaN	NaN	NaN	NaN	8759.09	NaN	NaN	KLK10
52279.5	44108.1	45076.1	45484.3	51740.9	47646.4	47906.9	47743.7	41202.4	44422.6	47605.5	50716.1	53989.5	51869.7	49275.3	50346.1	45327.8	50995.4	53245.1	56512.3	49010.9	49583.9	50497.4	56166.3	PSMD3
6745.18	9515.71	8283.41	7460.43	8912.64	8094.27	8615.55	8159.79	7604.11	8110.11	9166.29	7869.1	15766.6	15931.5	18064.3	13101.8	13943	16585.2	18803.2	17342.6	14137.1	14593.3	15642	15628.5	RBFOX1;RBFOX2
28669.3	35343.9	27424.6	30127.2	37302.7	27367	26867.7	25416.9	30164.1	24717.8	31369.6	32466.3	39237.7	41703.6	34160.1	33175.6	33533.1	33703.6	24433.6	26615.7	30806.6	27792.8	32594.7	34687.5	PAPSS1
15458	14772.3	14430	13660.2	13614.1	12596.6	15243.8	15138.4	12798.3	12084.7	13345.5	14259.6	11515.1	11596.9	10259	12106.5	11581.2	10645.4	11885.5	11942.6	8845.72	10760.4	10456.5	10146.7	ZW10
1386.66	NaN	NaN	893.251	773.063	NaN	1421.54	NaN	NaN	1959.78	NaN	NaN	1637.66	2101.42	2050.58	NaN	NaN	1912.59	1748.99	NaN	NaN	NaN	NaN	1574.7	PRODH
14172.5	16210.4	18173.1	19466.2	23650.9	22834.8	21530	16448.9	18620.9	12507.7	22312.7	15124.8	12551.4	14598.5	15293.9	18530.3	19526.9	16376.8	16542.9	19385.2	15432.6	13648.4	17655.8	16687.2	SPINT1
7094.97	8393.37	9238.26	7378.1	17137.1	15803.2	6045.16	7652.54	9373.75	8652.98	9558.53	7779.64	4606.26	6348.88	6175.15	9983.43	12522.6	8388.36	5692.69	7621	4484.06	4770.89	6740.85	6916.73	B4GALT5
17384	18920.8	19669.6	18017.5	18971.5	18996.8	17998.3	17755.2	18118.4	18715.8	17093.4	18598.2	17618.1	18469	16988.9	19187.6	19331.8	17568.4	19706.1	17749.6	18915.5	18189.6	18392.6	17530.4	SART1
11578.9	15474.3	14617.1	13558.2	19446.8	18906.5	15204.1	14556.8	10171.8	15702.8	12702.5	15239.9	23239.6	28829	32445.2	30709	29939.5	48490.4	35728.4	32873.1	36725.4	35160.8	31395	35506.2	SPINT2
6049.05	7142.27	7348.98	7437.04	9616.84	9326.66	8982.79	7534.99	7780.58	8066.91	8556.43	6570.12	11653.6	9538.02	10307.8	11190.4	10941	10693.5	11407	11517.4	11707.3	12835.9	10929.7	11109.5	GPAA1
12188.2	9326.7	8564.99	9866.15	14787.1	10530.4	18783.8	9331.14	10147.8	11131.3	9819.65	6923.38	19551.2	11747.6	15704.7	12161.4	11075.2	15084.5	18136	15810.3	11753.9	11697.4	15266.7	11127	TGFB1I1
2630.47	2395.27	2770.65	3279.08	4195.54	2382.93	2824.9	2350.76	2987.61	2930.9	2855.46	2362.17	2673.96	3863.26	4057.9	4037.69	4294.45	3167.4	3986.7	3996.72	4139.74	5195.7	4104.43	4028.36	AP5Z1
7012.6	6374	7475.18	5140.21	7513.71	5744.72	5999.93	5838.66	5418.31	6160.54	6046.08	4271.92	4434.48	5333.53	4861.97	5268.32	9491.68	4455.25	6105.75	7762.34	4529.58	5942.73	6507.39	4241.66	HSPA12A
NaN	NaN	NaN	2221.95	2850.8	2284.87	NaN	NaN	2436.09	NaN	2719.25	2284.56	2998.78	2493.28	2381.98	2549.35	2012.7	2118.01	2375.96	2216.1	3477.87	2408.4	2581.02	2188.91	ARHGEF9
2939.34	2898.93	NaN	3233.2	4655.04	NaN	3825.83	NaN	NaN	2147.95	4280.46	NaN	3225.63	2755.35	2224.55	2284.42	NaN	2203.53	2849.2	2661.7	2727.46	3262.92	2654.93	3429.29	CTIF
4309.23	6076.52	NaN	4104.01	7743.31	NaN	5543.29	3492.45	4598.37	4367.49	NaN	4399.44	5911.94	5932.74	5372.22	6638.63	5448.07	6187.08	6336.09	9194.74	6784.23	4295.66	6349.98	6443.31	MTSS1
9805.52	10832.6	10858.5	10226.7	10796	9582.87	10652.4	10430.5	10738.2	11729.9	10115.3	10340	8191.53	8486.05	6878.79	7740.13	9102.76	6973.31	6476.58	9006.85	7248.64	9140.45	8168.46	7387.73	PPIP5K2
4084.75	3769.55	4100.65	4010.14	2908.92	5642.77	5552.06	3800.25	4713.58	2777.45	4867.73	3716.39	2903.89	4456.6	3566.44	1933.82	3287.68	3686.94	4665.21	2973.4	3979.33	3799.07	5417.24	3304.61	MAP3K7
73469.5	64746.8	72198	74241.3	52721.4	55761.5	58605.3	64501.6	65915.2	56603.1	60151.1	65216.6	44368.6	45441.2	46429.5	52701.5	55218.4	44349.9	39292.3	48023.8	55409.1	46647.6	52168.9	47525.1	EEF1E1
3523.92	2505.99	2810.05	3208.27	2976.76	2001.07	3459.65	3411.21	1878.15	2358.3	2659.03	3401.11	9252.4	7116.4	6740.88	6258.37	4601.27	7955.89	10110.4	9082.21	6636.38	6676.34	8597.09	9918.21	MSI1
3283.28	3923.58	3493.71	4258.59	5337.36	6204.12	3897.56	3781.18	4075.38	4497.94	4760.66	3854.44	2569.99	1763.25	2772.14	2827.62	4404.39	2213.55	2922.5	4108.48	2084.72	2721.67	3270.84	1693.08	RIPK2
4849.16	6605.08	10293.6	6926.77	6687.25	4717.61	5186.95	6791.46	6168.62	5802.19	4680.69	9237	16416	23813.7	27472.4	17375	18591.1	14647.3	26592.8	32389.6	37000.6	22249.2	16849.6	27272.3	RASA4
318874	342377	398525	333524	399150	342824	330453	369787	393908	356722	361163	329020	468919	537723	527679	516857	518188	516963	507701	492099	599958	512840	521317	485041	HNRNPR
13333.3	15032.3	15259.6	13905.5	14230.7	14101.7	15319.6	14119	13125.7	13790.8	14098.3	12723.1	15949.5	17472.2	15445.1	16228	15431.4	16385.2	16005.9	15851.7	17369.6	15520.1	16112.8	15137.6	PRPF3
174483	150751	137751	158926	165266	148342	160552	145528	128527	116627	140474	149378	154984	135412	136502	151021	152551	141993	200458	175295	137051	113909	179268	171868	TXNL1
91999.6	74991	81951	68513	80028.3	81866.2	82103.6	78296.9	85209.9	82907.9	71510.1	69581.5	78827.3	78747.2	82037.2	77407.1	82430.8	76996.8	82298.8	71563	75132.2	74446.1	76672.6	64127.2	TPD52L2
39299.4	34663.3	37041.3	36061.2	31396.7	35070.3	41191.3	40696.5	27818.4	34582.8	37605.7	37978.8	26225	32448.7	24539.8	31461.8	30590.9	25212.7	22549.7	25776.9	17038.8	27365.9	27009.6	25116.9	EMC8
4768.06	3808.57	12258.5	NaN	NaN	2970.05	4843.01	5687.41	5653.34	NaN	4659.67	5093.75	2516.35	NaN	NaN	5618.83	4628.4	NaN	NaN	NaN	NaN	3576.95	NaN	NaN	COCH
29303.2	40653.8	33062.8	44161.6	41786.3	19944.5	43187.7	37956.7	38098.3	40284.4	43916.9	37868.3	37875.8	42034.6	38229	41833	44703	31312.5	26495.6	45480.5	35609.7	38612.2	43364	33877	ERI3
2150.61	2584.44	2478.08	2115.81	1643.74	1865.99	1816.33	1845.75	1792.11	1634.48	1861.14	1454.55	747.108	998.806	1230.5	1311.28	1071.77	NaN	1551.01	860.855	1346.14	542.435	850.182	1260.7	THAP12
4508.5	4586.37	5073.04	4931.36	6941.37	6413.02	4937.64	5814.98	5664.24	5857.74	7593.8	5785.19	10572.7	9479.61	10954.6	10164.8	10204	9620.35	11268.5	9536.74	8888.11	10754.3	9928.49	10713.3	SYNJ1
11376.9	12423.7	10700.9	12366.5	13932	10565.1	12286.6	10879.4	12344.8	12336.8	11079.8	14535.7	17255	18237.2	17845.5	14771.8	15855	16928.6	20316.6	20199.6	18813.7	19878.7	19319.5	20410	FIBP
6884.59	7140.61	6593.02	5892.26	8209.41	6707.1	6799.44	8005.07	6450.71	6662.8	7236.29	6775.69	11279.7	10230.8	10411.7	11432	11981.8	11226.9	11772.1	12984.3	10881	11642.7	11930.9	11612.4	EIF4G3
NaN	NaN	NaN	NaN	NaN	NaN	NaN	NaN	NaN	NaN	NaN	NaN	898.969	NaN	NaN	745.265	NaN	689.103	1471.15	728.024	1140.71	469.929	NaN	1258.57	CBFA2T2
20807.7	20713.4	21944.1	19962.1	23020.5	17518.4	23677	20905.2	22594.4	18943.1	22912.1	22612.6	15708.5	20806.1	18862.3	18288.1	20290.1	16972.9	21721.9	19729.2	18797.8	17422.7	21187.4	18214.6	PPIH
NaN	2630.42	NaN	NaN	3991.34	NaN	NaN	NaN	3227.03	NaN	NaN	NaN	5518.19	4933.26	4693.21	6393.22	8693.48	5275.87	4970.72	4948.05	5618.08	7562.06	3720.12	5640.1	MBTPS2
8036.24	12208.3	9937.75	11443.1	11023	11085.2	9390.83	9962.41	12039	12561.9	8914	12059.1	15827.6	20217.1	16553.1	17922.7	14842	22320.8	15567.9	17661.5	17885.2	20286.1	16055.5	13943.4	HTRA2
209449	195046	185608	184046	93441	101695	220888	200732	180162	175064	198351	212752	287294	265750	276551	265134	119758	135383	268347	279370	302736	248157	339398	338341	AKR7A2
5225.92	7149.08	6427.17	5804.35	7022.84	5395.52	4045.13	6131.49	7149.66	4673.79	5128.73	4309.11	NaN	2761.61	NaN	1976.98	3363.76	NaN	2242.2	NaN	NaN	NaN	NaN	NaN	PROM1
36000.1	34063.6	37776.6	33818.2	40859.7	34909.6	28812.4	30821.3	30285.9	33050.7	32845.2	27908.6	21493.5	24383.1	23654	22497.9	25756.8	21338.9	24624	22712.2	20013.6	22538	24549.1	17580.9	EPB41L2
8512.89	5837.06	8098.34	7074.39	7126.61	8151.03	5120.98	6022.46	6840.2	6381.14	7146.69	5174.26	13600.1	8250.9	11812.2	10289.3	8520.93	12559.6	12294.6	10517	6817.94	10921.7	10853.1	6080.47	TGOLN2
59050.1	27302.5	41107.9	33453.8	40708.8	32627.7	31937.8	25288	42440.9	33879.2	40430.5	28900.5	47376.3	43095.1	51687.4	40232.3	40430.7	48771.9	47850	40157.3	52716.2	49131.2	52676.9	57809.1	LAMTOR5
23215.1	22926.3	21430.4	18854.7	17130.9	19037.2	24530.1	27932.4	20471.4	26136.3	14515.3	27530.6	35387.6	36412.9	38240.6	33575.6	33611.9	54709.9	70209.7	49140.6	52506	47184.2	53236.8	52751.2	B4GAT1
6143.93	7797.74	6894.44	10129.9	31916.1	14908.2	7354.29	5560.77	10427.5	12832.4	14265.6	6871.13	4687.55	6723.05	6736.2	7543.23	14365.7	6456.45	4817.73	6870.67	5960.89	7951.03	6986.21	4950.51	WIPF1
15787	16632.6	14732.2	13390.6	12532	11449.6	11911.5	15633.7	14083.6	15942.9	16958.8	14939.1	3954.05	5831.31	NaN	5104.45	9860.44	3342.92	2833.3	NaN	NaN	7955.03	5282.92	5618.36	ATP8B1
5510.71	5206.92	6448.17	6076.93	4140.64	5645.77	4922.14	6679.52	4551.32	6743.01	5522.43	5890.97	2010.17	2772.24	2590.03	2965.59	3466.77	2019.79	2081.19	1904.05	1796.46	2215.49	1395.36	2221.65	FOXO3
NaN	NaN	NaN	NaN	1894.04	8966.62	NaN	NaN	NaN	NaN	NaN	NaN	NaN	NaN	NaN	6019.71	NaN	1959.18	NaN	NaN	NaN	3584.13	NaN	NaN	TGM5
3113.44	NaN	NaN	NaN	NaN	3555.12	3612.61	NaN	4096.63	3211.33	NaN	NaN	3144.23	NaN	2786.51	NaN	NaN	2930.62	3978.33	2699.67	3007.97	2722.95	2585.92	2472.12	SGCE
22340.8	6750.14	13043.6	11413.8	NaN	5603.76	3901.73	8160.43	15831.7	7142.99	15513.4	19569.3	NaN	2084.25	NaN	5208.16	4876.33	NaN	NaN	NaN	NaN	NaN	2329.83	NaN	CA12
2885.06	5479.75	2624.59	2666.99	4154.23	3425.79	3632.91	2787.94	1615.61	948.712	1028.4	2573.14	5584.55	2579.75	2665.74	3693.43	2087.83	4961.84	4545.28	4147.59	4609	1462.36	3958.51	3548.17	AKAP10
16359.2	39104.9	3156.69	41399.8	13906.7	41013.9	15946.2	34277.8	27474.2	11393.8	12511.5	12490.4	43705.8	37758.7	46878.1	38342.5	38458.7	69553.6	56402.4	76399.8	59736.2	57915.9	62834.1	51326.9	SYT7
59077.6	51210.2	51379.6	54045	35266	38172.1	50295.5	49308.2	49338.7	36040.9	40765.7	45077.9	43322.9	42962.9	42984.7	47923	40806.3	38913.9	37012.8	48971	38568.1	30291.6	42834.8	27188.2	DENR
21394.7	20275.5	22364.9	18234.4	18857.4	19349.2	18035.4	22972.2	16419.6	25679.6	22029.3	19298.8	15935.4	18821.6	15042	15445.8	16428.8	14594.3	13509	14704	11223.4	15998.6	15295.8	12915.4	XPOT
86744.5	81203.7	96525.9	94256.4	45345.3	73862	72852	106605	89830.4	82494.4	74610.9	81344.5	21290.6	32192.1	30705.3	35385.6	38299.6	30066.8	37908.2	33989.7	34033.1	33050.2	40845.8	36908.7	DNPH1
NaN	NaN	4461.76	NaN	4920.21	2934.58	NaN	NaN	NaN	NaN	3518.72	NaN	5839.72	4994.89	5262.71	5126.39	5052.1	4747.8	7673.09	8307.88	4265.14	4595.83	6103.07	6582.62	DCX
14524	17092.7	13781.3	15229.5	13413.4	14191.9	13442	15316.9	14384.6	16450.7	12815.6	15286.9	16303.4	17104.2	15269.6	17089.6	14874	16507.7	12518.7	14870.3	15160.7	18017.4	14575.7	13685.9	TIMM44
56999.9	56638	48990.1	60051.5	72809.4	65486.6	62310.1	54944.8	58259.5	65206.4	68610.3	67556.6	104475	99450.2	84863.6	95558.6	84474.1	92711.1	109878	117165	90552	98682.3	96877	109320	TRAPPC3
31611.7	30946.7	25569.7	31064.7	29489.8	32270.7	29463.2	25864	25129	24274.8	26773.5	22985.9	27562.7	26432.8	25700	26921.7	29536.1	25395.4	28678.2	25945.8	23135.2	31179.3	26442.4	22096.4	CHMP2A
21797.4	24927.2	21201.8	25868.2	26834.6	27080.8	24216.6	22713.8	22420.2	20355.4	23232.3	20358	11051.8	12599.1	13202.5	14202.2	17314.7	10679.6	14327.8	10123.7	8706.07	9017.23	11567.1	10748.9	NCK2
3160.91	2511.59	2831.77	2293.83	2206.13	3830.53	3392.2	3314.79	2767.85	2450.21	2221.06	1689.6	2042.7	NaN	2521.87	1347.6	1887.06	2057.53	2748.1	2699.03	2716.66	2261.23	3096.85	2088.15	TSPAN6
14159	12896.8	15318.8	13204	18607.6	16102.8	14870.6	14583.5	15636.5	15108.7	15399	15377	13823.5	18027.4	14810.3	13880.7	17500	12964.8	17729	14653.1	19176.7	13452.8	17417.9	15132	PLRG1
38586.8	41232.5	44728	42110.7	48785.5	35536.8	40099.4	36369.5	38955.4	39096.4	42952.7	38665.2	40225.3	43992.8	40938.9	42122.6	49584.1	43416.8	54117.2	39013.7	48663.5	41725.3	45534	42704.4	ZNF207
16314.7	19891.1	17297.9	15802.5	12466.9	12589	17028.4	20207.9	14706.2	14540.4	12451.3	20324.1	16633.8	15830.4	16428.7	16010.9	15521.1	14255.9	13563.5	16317.1	12721.9	16137.6	14676.3	14505.7	NDUFB5
23405.7	22039.5	25843.6	24348	21096.4	19776.3	23642.6	32643.8	36039.6	33051.8	27219.9	33762.2	28402.9	30630.1	36855.5	37283.1	23558.1	28370.8	20317.7	26748	35811	35788.9	29118.7	24140.9	NDUFB3
31714.8	33276.8	37401.6	31120.3	26144.3	24393.8	23389.4	31624.4	28475.9	34375.6	34185.9	37239.1	31549.2	26874.6	34837.6	37822.4	32500.2	31617.1	25502.5	36045.7	31536.8	35167.4	28439.7	32914.7	NDUFA2
102134	106865	116543	134523	116515	139010	124444	104469	116812	108186	119927	91273.9	154934	141133	150930	156916	146175	169369	158583	156113	152481	142857	161409	159487	GET3
49013.7	53504.3	50291.1	51271.3	58399.3	50648.9	51141.4	52505.2	49583.9	52820	53527.8	53374.1	56194.2	61231.4	61788.6	56438.2	57449.2	62224.9	65338.6	59228.5	60643.9	56872.5	61395	59949.4	BUB3
9993.09	15400.3	13391.5	12642.1	10266.5	10288.7	13227	12007	12517.5	7916.76	15911.4	10962	NaN	4903.98	3457.33	6232.28	5977.91	NaN	3465.91	NaN	NaN	NaN	4195.33	2284.31	AKAP7
559759	610625	556826	635874	711563	815739	549707	449946	568708	461352	639549	491615	366103	404282	411272	414271	505512	414189	415901	392429	342700	335983	441462	390147	ACTN4
16064.5	9699.85	15558.5	10621.5	12974.3	11305.5	19325.9	16604.9	15852.7	12010.7	13231.3	15592.4	23643.4	16271.7	16436.8	15717.3	13971.6	16899	24273.2	25041.3	17257.1	16468.9	21203.6	21620.8	GSTZ1
8232.35	8369.13	7543.19	9362.42	9303.05	4612.1	7207.52	7725.46	9311.13	8846.62	8213.68	8670.94	8497.98	9493.56	10307.2	13181.4	11007.2	8853.3	4356.3	6087.01	11933.9	6965.92	7792.15	5232.22	BUD23
3873.04	5505.8	2535.41	3384.3	2364.34	2717.89	2890.09	3107.58	1250.62	2148.59	2594.56	2563.21	2272.74	974.325	1057.44	2353.42	1293.68	NaN	810.13	767.663	NaN	846.153	NaN	788.968	TRIAP1
10228.7	12094.3	10793.3	11175	9819.48	7764.3	6999.33	11887.6	10979.3	12468.4	9183.44	11305.3	14194.3	16820.9	13479.7	11511.3	11312.6	9240.77	10618.6	13448.8	10902.1	13176.4	10313.7	13313.8	GATC
14612	16688.2	15115.4	14987.4	21217.8	16481.9	14436.3	14929.5	18918.8	17105.9	16930.7	15103.9	22617.8	30540	27587.1	27272.4	26225.9	30649.2	25620.3	20688.5	36020.2	25341.4	32942.1	25072.9	HTATSF1
14764.3	19135	12635.7	9665.97	14908.6	12792.3	19568.5	15314.3	14953.4	27852.3	11110.1	24327.4	7118.67	9861.48	3562.27	7564.37	10210.8	5485.48	4953.38	3756.55	NaN	9092.69	4448.75	5566.47	KDELR3
8225.38	9444.62	13457.4	7365.37	4723.79	5188.05	16174.4	9090.9	9592.53	NaN	NaN	21298.5	NaN	3016.41	NaN	NaN	1572.5	NaN	NaN	4181.99	NaN	NaN	NaN	NaN	ITM2A
6847.1	8708.38	9145.24	5676.68	7016.49	6426.84	7802.71	6332.66	5659.63	6609	6057.95	4976.95	7400.81	5948.4	6914.88	6907.89	6185.86	6927.67	7471.19	5730.33	6637.14	5896.76	6060.8	6545.22	PRKAB2
88511.4	80775.7	77354.3	75557.9	76713.6	85814.8	87372.3	81041	67520.3	76277.1	77314.7	86597.9	87648.2	82775.2	80238.8	81638.5	76582.7	82118.7	96456	95014.3	78231.5	83489.9	85931.3	94789.2	AP1G1
7408.16	10658.7	9018.52	9390.67	10151.9	8130.62	7380.16	9821.99	8427.61	11278.1	11147.3	10875.2	9472.41	11406.5	15106.7	13166.5	14129.2	12656.4	10851.2	10751	12775.3	12159.2	11773.8	11004	STX6
17429.3	19432.8	16942	17150.4	18006.6	22979.9	16671.7	16250.7	18402.6	19873.2	15086.8	22661	16104.8	15497.8	17123.2	16209.5	12556.1	13463.6	12581.3	11127.5	15069.7	17298.9	11070.4	10518	SYNGR1
82588	76985.4	80152.9	64841.2	65282.4	62845.8	74833	88462	64852.7	92698.2	69566.1	94173	36558.3	42771.3	37825.8	45868.4	52207.8	33359.5	36676.1	37182.5	34385.9	39062.5	38116.5	47640.8	SYNGR2
6936.29	12712.7	6552.19	3956.07	12079.2	5000.49	8318.26	7986.39	NaN	6538.64	6889.59	NaN	31813.6	19056.6	14046.1	17742.2	17908.6	24723.7	38242.5	29991.1	14170	40895.5	18064.3	29286.3	SYNGR3
13999.3	11404.2	15720	12181.4	13448.6	14201.8	14469.4	12624.5	11935.4	14054.6	13764.9	10709.8	10963.7	11980.4	14091	13076.5	11550.9	12683.3	14474.2	11784.9	10347.3	11811.3	14353.3	13975.1	SGTA
12337.3	11718	12435.3	13365.9	12998.8	10932.8	11328.4	8385.76	9215.31	9235.72	12219.9	10757.8	14756	10489.7	10712.9	13307.6	11626.5	13433	13965.8	9973.28	9132.67	10429.7	12921.5	10066.4	ENSA
83113	111917	70986.5	91381.3	51257.5	69429.4	85484.7	92536.8	73078.4	82501.2	74929.4	99358.9	59560.7	70360.2	53865.1	62407.7	52464.1	65784.5	54618.9	80577.7	52933.6	64289.2	66156.8	52691.1	SLC25A20
285981	241330	253957	270267	208712	219606	238242	242666	212052	220958	242423	256874	138204	143039	133838	169504	165766	121126	135710	138314	141001	117711	147317	142736	NARS1
109936	94435.2	110452	99693.7	125243	133757	94354.3	88555.2	114548	86373.3	117497	88838.7	114741	126130	153097	145920	141566	136072	156576	173883	164747	132416	150251	152977	MYO1B
1358.04	762.861	1007.4	721.946	2069.23	2890.52	900.799	1344.44	1745.47	NaN	1420.18	NaN	885.163	1513.19	1340.79	1192.55	1235.77	NaN	497.041	663.949	1035.72	1091.74	1295.05	891.135	SSNA1
5500.95	7126.24	8153.74	5936.95	4534.26	6170.8	6445.7	5119.39	5388.75	6309.3	7686.24	6883.92	9619.96	8702.77	6662.68	7925.25	8899.01	8679.99	8219.93	10053.6	7117.87	8212.73	7354.37	8913.83	SLC25A17
65543.8	61969.5	72056.5	67270.3	79996.6	85167.7	65535.1	60469	64769	58044.7	69231.2	75951.5	82422.1	83793.1	79937.7	76827.6	73909.3	92809.3	112506	72615.4	96626.9	79878.5	90345.8	91504.9	NUDT21
107250	103455	96422.7	98207.7	75384.2	60803.1	91041.4	98232.8	88482	85018.5	92459.8	91922.6	48428.7	63370.7	49984.4	63125.7	60965.3	40549.7	42369.5	55354.9	43444.9	46152.5	54716.3	48162.5	LANCL1
8106.33	9288.36	10521.1	10037.6	12606	13970.8	10220.3	11508.4	11574.5	10713.5	10357.4	10075.8	5156.15	6021.95	6187.12	6695.76	9787.93	4395.05	5254.82	5299.85	5160.86	4475.54	6069.57	4971.11	STRN
14058.8	12985.6	14117.7	13349.3	14392.9	11992.2	12741.7	12957.1	13454.4	16297.1	12708.9	13183.3	8641.79	12672.7	10393.8	11658	11497.7	9701.25	10571.1	10916.9	12751.2	12343	11564.2	10186.8	RRP9
6210.91	5504.15	6626.36	4846.9	7409.72	6509.74	7475.55	8558.02	6447.98	10266.2	7527.66	7110.16	9291.02	9622.19	12306.2	10510	11688.2	11097.6	11990.1	11827.9	12446	14093.8	9455.74	10196.5	SCO2
3903.35	4091.44	2097.57	2990.01	3631.18	2632.95	3225.5	2508.18	3581.86	4932.47	3944.77	4042.85	5335.57	6521.07	5842.45	6028.68	5270.93	4051.57	6029.42	4528.58	5991.56	6297.04	5812.8	6675.44	CFAP410
4609.05	7796.48	6616.08	5980.21	7263.8	5781.22	5039.99	6209.02	6427.41	5371.08	5914.61	4649.47	5331.11	5725.51	6894.08	6511.93	8018.74	7322.72	7002.08	5929.26	8179.33	5974.49	6543.51	6034.14	AKAP8
4685.26	3780.49	4119.68	5123.21	3773.35	3788.15	4816.3	4012.46	5195.83	5451.03	3724.86	4776.35	3700.65	2557.15	2879.23	3199.57	2641.27	2043.61	3588.59	1808.34	3253.54	4087.54	3641.67	4496.09	GTPBP6
20447.2	13895.4	11171.6	14885.4	16237.3	13733.3	17650.6	12418.5	10218.1	9672.79	14981.7	13653	46354.1	24450	20692.6	25363.6	26487	29819.3	30780	31066.7	24603.5	31128.5	30195.5	23630.2	SLC37A4
33664.1	33768.8	31953.6	36180.3	30475.1	28617.2	35781.5	33610.4	27342.1	28397.7	34637.8	37608.7	64370.5	47905	39327.8	40190.6	35530.8	44411.7	39072.1	47035.9	33220.4	45739.8	45277.9	48780.2	IDH3B
10550.3	9756.68	11808.9	12390.7	19478.7	23373.1	11353.2	11289.4	12270.1	11501.1	14327.9	11193	23100.1	17219.5	23620.6	24572.4	25962.3	20622.7	19682	20966.7	19078.7	18957.8	22985.5	19654.7	NRDC
121252	85627.1	137863	94493.5	106000	118107	120426	111287	89410.3	126194	87981.9	62937.7	65059.5	50671.1	61321.2	69387.7	87283.9	72825.4	60064.1	57024.6	37173.1	61138.4	64278.9	52912.4	CALU
NaN	NaN	NaN	NaN	1786.9	NaN	5185.39	NaN	NaN	NaN	NaN	NaN	13742.3	15542.4	19017.3	21721.2	11753.5	25829.8	24448.7	20758.6	35575.5	22793.4	18965.9	21800.8	EDIL3
7449.13	4839.24	5101.29	4282.12	5814.93	5995.94	5592.98	4855.35	2568.34	4577.04	5020.78	6525.15	4057.22	3375.97	2261.83	4013.56	4385.6	3260.59	4452.62	3392.43	NaN	2576.01	3752.3	4501.59	ATP9B
148915	163184	134745	143151	106782	126622	162672	154418	105042	124575	150766	149695	162030	147948	140016	132743	134591	147495	165973	176180	108517	167780	151732	165114	AHCYL1
13561.1	13494.4	12151.4	11944	10283.1	7943.48	11460.5	11877.8	8178.87	13262.7	10778.4	13148.9	9136.12	13337.8	7057.11	11654.4	8869.61	12914.1	11972.3	6966.85	9360.99	10231.3	8749.78	8058.36	GAS2
2478.84	NaN	1731.34	3200.84	2979.27	2881.43	NaN	2262.67	NaN	2830.81	2444.71	2012.8	2869.34	4003.48	4081.8	4582.54	4250.65	3931.98	3710.71	2919.49	3440.8	3672.4	3237.51	3413.66	EXTL3
7106.61	7305.45	7398.65	5801.21	6914.91	5013.65	6779.57	6203.83	6944.03	6501.83	7483.98	6635.54	8983.98	8344.9	6964.94	7699.55	10317.3	7202.99	7881.69	6169.15	8951.65	7930.87	8396.06	8508.32	ORC5
1702.85	NaN	NaN	3277.96	8330.1	7951.23	NaN	NaN	4019.07	3680.55	3739.25	NaN	NaN	3313.67	1924.69	NaN	5049.84	NaN	1417.16	NaN	NaN	NaN	1681.59	849.241	TYROBP
79971.2	83319.4	79182.9	79927.3	57543.8	57113.5	75131.8	92467	92155.7	100510	74502	100671	81279.9	88970.2	87989.1	84175.9	74924.4	73459.4	68808.5	89201	79903.1	95572.7	79484.3	75898.3	NDUFS5
5127.14	5272.33	4915.25	4098.32	5495.84	5790.9	5871.95	4720.74	3797.89	4296.85	6657.04	4988.74	7649.66	6563.24	5159.55	5383.25	6186.75	5944.63	7666.21	7843.63	4282.92	5067.52	6737.43	7612.17	PDE6D
4360.32	3983.37	3537.96	3602.92	4894.04	3153.87	4060.92	2592.29	4485.58	3877.47	3525.29	3569.38	5041.98	4360.15	3128.03	4474.17	4443.17	3495.18	6294.68	4062.56	5014.06	5148.42	4898.47	4845.56	ORC4
4963.3	NaN	4066.82	NaN	5145.33	NaN	4587.51	6654.1	4056.58	5196.31	NaN	5883.13	6916.76	6458.77	4604.85	4428.6	7406.43	5117.55	5272.99	6241.45	5244.49	7393.66	6765.59	6599.67	PEX1
21196.2	23609.8	19824	21084	25412.3	23812.7	21197.3	21786	21593.4	21330.6	23455	22557.8	24908	25183.8	20931.8	26164.3	22545.3	26809	24041.8	22843.9	26145.9	23476.1	24464.8	24379.4	RAD21
NaN	NaN	NaN	NaN	NaN	1674.76	NaN	NaN	NaN	NaN	NaN	NaN	NaN	NaN	NaN	NaN	NaN	NaN	2717.7	NaN	3539.27	NaN	NaN	NaN	AKR1B10
16924.9	22087.2	18138.4	19912.4	17738.3	13648.6	15461.8	17333	17350.5	19726.3	16179.5	17995.8	19764.7	19302.4	15341.2	13999.8	16915.6	20724.8	11424.8	16112.2	14407.9	16604.2	12549.1	13533.5	TIMM8A
804.82	2183.76	1116.56	2612.49	2993.36	2000.41	2603.69	1863.91	2211.7	1128.71	2640.74	959.986	NaN	685.598	641.578	1239.79	1838.24	1321.76	513.928	NaN	736.897	429.408	1368.86	601.826	KALRN
10814.7	10722.7	11879.7	11141.8	12860.5	11097.5	10842.9	11364.6	11864.7	12244	11372	11691.6	11104.6	12064.5	11753.8	12511.7	13080.1	9695.99	11294.8	11392.5	12990.4	11744.7	11416.8	10720.9	DHX16
29458.1	35875.3	39469.2	35110.5	28107.5	30921.2	29484.9	21394.9	17479.6	25651.9	30703.4	37492.8	13116.1	16779	16105.9	19706.3	17787.8	16088.1	13671.8	17979.4	8751.78	20118.3	17739.2	18753.5	ZNRD2
8852.74	9429.79	7907.81	14069.9	59011.8	21146.3	10481.4	8096	16725.5	13945.4	18533.4	5748.85	8568.5	8577.69	10769.1	8990.32	21752.4	9418.06	6910.31	6548.39	8944.48	9099.26	8269.84	6984.49	GMFG
NaN	2994.01	NaN	NaN	NaN	2119.47	NaN	2997.47	NaN	3372.5	4306.64	3129.62	4598.54	4027.44	6422.77	5455.21	3920.82	5619.74	5134.05	NaN	5046.86	5042.87	5457.04	5403.54	BNIP3L
6710.37	6518.97	10214.8	6282.59	7845.74	5669.29	9635.59	9747.63	8736.88	10142.3	7150.29	5118.93	14931	13343.1	14430.8	14092.5	12331.3	16767.8	16248.1	20320.1	13786.7	14391.7	14873.5	19160.9	HS6ST1
10149.1	12248.3	10811	13648.5	11713.5	15405.5	11317.6	11999.4	11942.8	14921.2	8985.65	14571.7	10517	16618.1	10593.3	13282.5	11392.6	13566.1	15211.7	11312.9	13054.1	16364.1	12510.9	14809.2	MED14
36713	39404.2	38782.6	35476.7	32621.4	35791	36691.5	43703.3	32998.6	35537	32654.1	38198.9	68405.7	69144	65120.4	58375.1	46228.7	68777.1	71689.2	69967.4	67887.6	76482.3	68293.9	73804.6	PRPSAP2
2700.93	3861.21	2770.42	4072.25	3101.62	3429.58	3343.86	3948.15	5174.27	4059.18	2681.15	3827.97	3949.09	5875.63	4014.67	3948.69	2751.02	4742.69	2758.44	4649.65	4917.73	3603.04	3361.36	3974.28	GNG7
30855.8	31800.3	31388.7	30061.3	36075.9	32615.7	30686.6	30728.6	28278.1	29554.5	31310.3	27494.2	33068.4	37190.8	30299.4	32873.2	33096.9	36379.2	35330.1	31047.6	30467	34698.1	35258.5	31235.4	SMARCA5
3562.06	4857.06	3736.83	3434.06	3729.54	3922.9	2771.19	3639.68	3068.28	3311.02	4280.58	4017.82	3163.99	2535.53	2192.14	2792.64	2756.59	2974.24	3367	3046.39	NaN	1953.99	3135.74	2580.53	KIAA0513
37369.1	35420.8	43172.3	31043.1	27432	29523.9	33867.4	33187.8	33059.7	33207.7	32753.5	36898.4	18516.9	21834.3	20338.8	21980	24418.6	17297.5	18274.7	18038	15129.7	18130.5	19078.7	17687.4	SPAG9
2101.25	NaN	NaN	NaN	4762.39	134032	5119.4	NaN	NaN	NaN	NaN	1546.03	53463.6	42662.4	46726.1	39571	33805.8	50777.3	50622.7	54888.7	48062	44495.9	50214.2	53497.7	KIF5C
3821.01	3577.83	3529.13	4480.41	4348.42	3793.45	3078.8	4042.1	3687.64	4069.58	3675.93	3969.03	2535.22	3287.61	3329.9	4069.56	4220.45	2935.86	2608.65	2562.25	2930.19	2853.31	2941.05	3096.46	URB1
NaN	NaN	NaN	3741.42	NaN	3534.13	4567.42	NaN	NaN	NaN	NaN	3920.09	3107.29	3645.13	NaN	4336.84	3627.88	NaN	3057.39	NaN	NaN	3016.98	3147.25	3775.84	MGRN1
6601.24	6467.36	6794.98	7022.56	8481.06	6634.78	8172.49	9326.88	7603.15	8356.27	7337.92	7333.45	17087	18958	19317.2	17782	12869.7	17184.2	19514.2	16295.4	19216.6	18780.4	19125.1	16856.3	SIPA1L3
2314.78	NaN	2073.98	1304.62	1819.81	NaN	1043.98	1925.09	2788.15	NaN	1416.13	2435.19	4553.67	2893.86	3434.59	2221.78	2925.41	1538.91	2846.84	2640.14	3438.72	2051.21	2489.79	5161.27	LCMT2
2024.2	NaN	2582.47	1921.05	1953.43	2199.15	2551.15	3199.31	2434.23	2464.06	2524.28	1747.41	710.986	2047.46	1758.5	2234.7	1930.59	1521.24	1630.16	1354.45	2683.98	1158.61	2482.56	2379.08	LZTS3
16218.4	18707.7	19349.2	17464.7	20958.9	18148.6	15914.4	16428.8	18271.4	16754.3	17661.8	18247.5	17200.7	20301.7	18885.6	19606.6	19005.6	19208	18012.9	17186.6	18956.6	21417.2	16311.1	18980.8	AQR
6541.95	7717.16	8779.1	7867.33	8026.45	4927.68	6880.33	10123.6	9126.92	8364.54	6462.49	9188.2	6840.93	6394.59	6505.59	6406.75	7279.77	6027.2	5531.46	5983.61	4636.39	7745.39	6042.79	6777.54	MAST3
15407.1	14628.5	15512.6	16498.7	18501.7	15018.3	16961.3	18255.8	16701.6	17585	16976.5	17865.3	38427	28972.3	34736.9	29440.8	27215.1	32316.5	32680.5	35139.4	31951.3	37394.6	31848.5	34572.1	OPA1
5624.33	6432.85	6611.89	7335.81	7614.49	5799.94	7760.03	7170.74	8003.78	7488.43	6124.44	7756.24	5367.69	7207.92	6390.75	6917.48	6446.92	6726.54	6230.49	7396.14	5919.78	6516.27	6886.61	5956.39	MCM3AP
6545.78	11221.1	7580.83	9369.98	13104.3	9667.66	9783.22	5549.85	10611.8	12035	11272.2	8743.75	14581.1	12646	13391.5	15042.6	16464	15503.8	17007.7	17401.5	21106.9	17276.3	17109.3	20356.8	PIP5K1C
2343.06	1887.92	2941.34	3079.38	2789.41	2771.36	1760.03	2080.63	3779.38	1841.31	2452.73	2176.67	1478.4	NaN	1561.38	2342.23	NaN	NaN	1857.94	1777.45	1511.18	1581.15	776.759	1885.59	KIF1B
NaN	6540.9	6591.23	NaN	NaN	NaN	NaN	NaN	NaN	NaN	NaN	NaN	7116.65	8973.74	6940.06	7711.6	9625.54	6838.76	5964.3	8289.35	6413.05	7818.81	5787.39	7849.65	MARCHF6
9658.99	10697	10268	11425.3	11127.9	11386.2	11266.9	12931.1	11178.6	11456	10812.1	10907.9	14737.6	16306.2	14122.4	15877.2	12779.3	14952.5	13874.2	13883.1	15686.5	15438.9	14804.4	13139.6	KDM1A
23964.7	28270.3	25363.7	23556.6	23189.3	23617.3	27906.2	24952.8	21742.2	22720.9	25508.5	25302.3	34710.9	31230.5	29287.6	28602.8	29049.8	27030	23343	29221.6	23003	29028.9	26293.4	26829.3	TBC1D4
8103.34	3236.67	6763.86	5565.94	NaN	2964.64	5028.07	3215.03	3275.76	4548.06	3460.02	7380.16	NaN	NaN	NaN	2083.66	NaN	NaN	NaN	NaN	NaN	NaN	NaN	NaN	NUPR1
NaN	NaN	NaN	NaN	7672.88	2780.19	NaN	NaN	2868.61	NaN	NaN	4649.25	2784.74	4100.31	3950.78	4231.68	3853.15	4106.16	2447.58	5220.98	3193.38	4259.89	4181.56	3944.25	FADS1
17294.2	22888.4	17992.6	23762.2	26129.9	67352.8	14840	19821.7	26566.7	19696.8	23396.2	18227.6	17003.4	23180	24904.2	21595.7	23238	21395	17033.5	21783.2	28136.2	19757.3	26100.1	30110.4	PPL
2733.36	3968.57	3212.54	5746.76	6600.25	4494.4	5629.31	3287.73	4502.18	5045.45	4608.31	3541.23	NaN	2710.41	3197.4	3665.25	4254.65	3285.8	2523.54	NaN	1879.22	2632.15	2470.45	2666.18	GSDME
NaN	NaN	NaN	2712.28	4158.24	NaN	NaN	NaN	NaN	2416.71	2816.21	NaN	2970	3336.32	7897.55	5660.66	4617.49	2881.43	7014.44	4467.77	4885.95	5619.05	3413.87	5964.91	LY75
19547.3	17891.1	24982	21567.4	16291	20598.1	17471.9	27344.1	21796.2	19992.3	17344	21850.5	18257.8	14919.4	14437.2	17184.9	17113.7	15892.5	12979.6	12818.2	12188	17393.6	13361.6	15812.8	MAN1A2
NaN	4935.51	NaN	NaN	2548.92	3237.59	1639.16	2669	NaN	1861.6	1394.94	4743.64	3516.08	3828.17	3776.42	3418.93	2951.95	3719.3	4236.7	3650.87	5318.68	3748.4	3396.34	3663.06	PLXNC1
4962.65	4242.89	5190.94	5342	11304.5	7917.52	6015.86	5472.66	5556.6	5806.62	6135.32	5082.91	5762.51	5786.39	5762.88	6513.31	7999.71	6853.72	6704.59	5246.56	5678.03	5669.51	5708.51	6141.93	ACSL4
41395.1	42956.8	41010.8	50093.3	61769.9	47451.1	48016.7	40095.6	47627.1	50487.8	55382.4	47591.3	57831.8	57164.1	65507.8	63489	64099.2	69508.9	65147.1	69098.5	74308.8	67553.7	66159.2	73421	SNX3
1794.72	2386.94	NaN	2318.81	10436.7	6556.72	3494.21	2155.56	3959.19	4682.18	6451.31	NaN	NaN	2032.3	2439.84	NaN	3245.82	NaN	NaN	1429.1	1935.35	2373.57	1689.65	NaN	DOK2
7500.06	7422.04	7367.51	5503.32	5241.44	7485.4	6658.18	7592.23	7179.42	6671.53	6355.12	7477.69	5129.81	5862.45	4613.31	5520.96	6846.35	4698.42	5032.73	6278.59	5141.11	5432.92	5361.62	5039.96	STX10
16930.1	17642.1	18687	17191.4	16661	15549.1	16838.7	19176.9	17038.4	22716	21733.8	16377.3	14997.1	15881.3	16850.9	17578.1	16207.1	11335.7	11565.3	14500.4	11670.4	14682.2	16141.9	11160.2	OGA
1731.81	1070.15	1060.93	1094.82	1668.82	1639.44	1363.3	1413.98	1499.53	1505.57	1346.02	902.154	NaN	432.14	NaN	NaN	1401.22	NaN	NaN	NaN	NaN	NaN	NaN	NaN	ADCY9
15362	16794.5	16448.9	14949	19014.6	14873.2	16740.3	15499.8	17286.4	17611.9	14821.3	14870.1	18557.8	16799.9	21432.6	16356.8	19244.1	19553.3	17983.6	18357.1	19398.7	18368.7	19655.6	18296.6	SORBS3
135530	133355	165297	143656	125834	152989	143854	134765	137827	131699	142294	127898	86744.3	89426	87541.8	96943.7	106351	83141.8	91587.4	84781.8	78959.1	79535.7	101180	83099.6	SYNCRIP
3102.93	NaN	NaN	2719.47	3692.1	2730.34	3143.29	3227.79	1908.17	1916.42	2056.68	NaN	5330.03	5570.71	5351.5	6098.33	6584.31	7812.39	7087.58	8123.87	6949.46	6383.88	6407.08	6476.21	TPST1
10238.7	10307.4	10570	10724.5	10600.3	9756.24	8882.87	11645.4	12342	9303.22	9624.43	10001.2	9909.64	11822.6	11276.6	13140	10048	10081.6	10304.3	9871.08	12594.3	10214.7	12531.3	10406.7	CDC40
20241.9	NaN	NaN	NaN	NaN	20924.3	18259.6	NaN	13566.6	NaN	NaN	16247.9	17638.5	12823.8	22990.1	21933.1	16727.9	24331.7	16582.4	19519.9	30471.7	15922.5	19952.3	20675.6	B4GALT3
4664.95	5797.95	4707.96	4892.06	7985.21	5269.17	7429.11	6664.7	5872.15	5883.79	5483.53	5098.91	15459	14150.1	13504.4	10565.5	13137.7	14143.3	21358.9	18808.1	20212.9	21399.5	18674.3	21043.6	B4GALT4
5927.34	5496.94	7796.17	6777.62	9629.02	6710.93	5731.28	7170.6	6646.45	5404.71	7583.02	6526.98	21420.7	22759.8	24321.2	23627.6	22717.5	27622.8	23723.5	23513.9	28455.1	24336.9	28068.9	20895.9	RANBP6
16448.1	14591.9	15411.7	14902.4	16976.3	13112.9	15767.3	16325.9	16319.9	15746.6	15366.3	17359.4	18899.7	15912.1	16666.8	16913.7	16676.9	15837.4	17164.5	17190.9	15896.2	16064.8	17442.6	17716	NEMF
75371.6	75132.7	74685.7	74036.1	76570.2	63492.1	89714.6	130546	83204.7	82491.1	89873.9	109428	27920.1	41585.9	33083.3	53296.3	50075.2	31924.8	36446.4	36879.8	36443.9	36798.4	39226.7	34490	GMDS
6037.07	5579.28	5768.77	5583.4	6464.28	5508.89	6010.8	6408.98	7180.05	5339.87	6798.87	6012.76	3829.51	4493.51	4745.49	4601.9	5389.76	3209.35	5209.31	4791.34	6508.09	3744.28	5227.5	5239.13	NMT2
3648.93	3654.24	3686.86	3184.36	4224.62	4990.14	2724.73	3259.57	3440.36	2909.47	3689.91	2759.04	3505.99	3451.69	3973.42	4405.21	4285.3	3636.85	4320.55	4144.13	3317.86	4712.38	4241.77	4024.21	CCNT1
9073.24	12148.1	10831.8	13568.2	21300.4	22897.5	12881.2	12182.3	13979.2	16019.6	14769.3	10039.2	17315.9	21139.6	27184.2	26227.9	24825	36076.8	25468.3	27960.8	36664.3	29886.5	35732.4	34460.2	PLOD3
9983.12	9281.23	9388.22	10628.5	10043.2	11392.6	8360.27	9413.52	9800.77	8897.53	9467.53	9502.68	6541.81	7553.41	6955.98	7529.63	7490.01	7105.75	8000.15	6127.68	5409.1	7360.69	6772.27	6722.93	EIF4E2
1510.59	2357.2	1478.36	1414.5	3399.9	2272.74	NaN	1678.06	1969.02	1899.91	1998.8	NaN	NaN	NaN	NaN	2452.48	NaN	2091.14	1438.25	1587.26	NaN	1544.49	NaN	1873.29	TLR5
3557.72	NaN	NaN	5017.16	11454.9	6041.75	3975.12	3956.77	4907.91	4557.71	5374.84	NaN	NaN	3519.11	NaN	NaN	3778.29	1425.18	NaN	NaN	NaN	NaN	NaN	NaN	TLR2
26039.7	25259	24456.8	28478.2	33339.2	36092.6	27977.5	24554.8	23029.8	22886.4	32445.8	21830.6	22288.9	16343.6	14953	18971.7	25929.7	17585.3	15527.2	16268.5	9611.19	16810.5	18839.7	16664	DIAPH1
93131.3	93998.5	102437	97711.4	86921.6	69281.9	91677.6	97925.3	86273.4	82518.5	90933.6	64500.3	71093.5	75625.7	79135.5	72699.1	90298.3	76630.8	72949.6	78029.6	83889.7	76384	75381	72357.4	SELENOF
29221.4	12122.2	15044.5	17231.5	26692.7	13905.5	16018	19617.3	17246.3	14294.7	19245.6	16525.8	28996.6	32826.3	37995.1	33105.5	32041.9	29944.4	20069.5	35059.8	39963.6	37777.3	33400.1	33285.6	TSPAN3
1756.2	NaN	NaN	NaN	1736.12	1914.98	NaN	NaN	NaN	NaN	2801.6	NaN	16545.1	12919.6	12010.6	10751.1	5678.03	11268	15597.7	17236.8	8294.17	12448.8	13421.8	16948.8	SNAP91
25499.3	29392.9	25785.9	26583	32188.5	24756.2	26483.7	25632.2	23207.1	23960.6	28480.6	25597.7	28752.4	31984.8	26270.4	29320.4	30850.4	32071.7	27143.3	29916.5	28181	27162.4	28581.1	29212.9	EXOC3
1238.27	1980.01	1512.84	1454.78	1778.29	1142.53	1425.98	NaN	1480.07	1518.3	1178.14	1382.78	1574.79	1558.52	2009.89	2740.67	1930.83	1774.87	2035.88	1836.22	1335.13	1484.36	2322.43	2170.66	PDE8A
36427.5	49103	44028.6	57008.7	73396.3	69730.8	49055.3	38588.5	48052.9	47522.2	60430.5	45785	15418.5	21355.4	25882.9	31308.8	44665.1	23833.4	26333.6	19631.2	23988.4	22244	30711.2	23842.4	PLIN3
9233.79	8879.54	9421.42	10545.4	5505.09	7545.8	9179.71	8715.73	10809.5	9887	8503.79	6998.92	582.488	2787.18	1494.89	4579.13	3769.56	NaN	1811.25	3930.5	NaN	427.479	3313.11	889.121	SLC16A7
1953.57	2299.3	1813.1	2343.34	3920.6	1833.7	2111.83	2187.17	2064.05	1810.8	2351.93	1632.35	2321.78	2072.11	1878.59	2116.62	3181.24	2547.79	2222.06	1970.84	2183.32	1761.14	1870.93	1293.32	PRMT3
20159.5	19218.8	18844.2	20435.3	18193.6	22953.9	19814.5	17149.6	16420.6	15071.6	21558.1	17406.8	20091.4	20634.2	18418	20918	18485.5	18796.9	24770.1	21292.9	17432	16845.8	19728.2	22496.9	KPNA6
155954	133032	123201	111977	133709	217500	136138	123356	109418	170212	115706	205668	56087.6	68509.5	68021.8	55679.7	90406.5	53006.7	54727.2	46625.7	32854.7	52911.6	48912.5	49687.9	UGDH
86031.1	82333.5	64603.4	66343.4	39624.4	52152.6	83095	89226.9	41398.8	41479	69449.1	97908.7	NaN	16149.2	3647.54	16279.3	21741.4	1344.16	2944.87	NaN	1750.21	NaN	9197.17	3223.68	TPST2
3697.8	2977.01	3686.38	3071.21	3150.17	2926.86	3346.67	3004.77	3774.4	4584.9	4677.94	3216.95	7823.6	7974.12	6055.91	6566.67	9703.09	10399.5	9304.28	8185.03	6875.98	7591.11	9289.74	5433.45	ABCC9
166023	180646	187332	176607	154022	171539	163956	168412	168963	156745	177520	147230	79872.2	102175	86104.4	103847	112513	82009.6	89319.2	78559.6	75922.9	89913	101236	82716.5	CTNND1
5313.14	5606.39	4712.51	5705.51	5403.23	5556.47	7093.02	6259.72	7359.58	6643.32	5794.6	6369.15	5454.42	6824.98	5541.53	5278.12	6728.39	6876.51	7019.17	6957.79	6072.48	7038.63	5988.25	6514.45	ICMT
NaN	NaN	NaN	NaN	2076.84	NaN	NaN	NaN	NaN	NaN	1905.16	NaN	1593.63	NaN	2428.37	2786.15	2901.99	1776.42	2019.91	2732.26	3875.18	1602.21	3123.84	2034.11	PLA2G6
27842.5	21742.5	25282.5	26445.6	19774.9	23016.5	19299.2	18580	18617.8	13644.2	17469.2	21129.2	19926.9	15396.2	16089.9	18174.1	18982.5	16239.3	18078.6	17822	14024.5	16993.7	18317.8	17535.3	EIF1;EIF1B
65429.2	57827.3	58961.8	60959.8	60679.2	58683.3	61936.6	62856.6	56166	59721.1	61236.8	56804.6	54285	57843.3	52674.6	53123.5	52514.2	50793.1	58278	57727.7	55125.7	55963.9	60272.5	57393.2	SNX2
7331.14	7286.65	5561.58	6739.79	7998.97	5187.28	5475.5	6605.76	6388.51	7858.27	5260.14	8091.07	5176.57	4888.69	6179.92	4772.49	7894.67	5937.51	5336.27	NaN	8578.76	4641.78	6340.51	5999.58	HPGDS
194821	162482	198660	213955	114180	170874	195428	186142	186911	157189	174848	221825	66552.7	80470.3	63175.8	92990.6	84329.7	55660	60939.7	54528.5	59161.6	69678.6	69811.1	65511.9	DPM1
153279	139336	138131	132659	107809	130675	134731	133082	110432	124485	118565	135954	119266	103098	88844.5	106207	114363	106113	97302.9	108489	79856.2	100674	99020.1	101168	USO1
4736.12	6346.13	7063.24	6324.5	5293.95	3834.49	5137.52	6244.37	8403.85	6385.72	5385.19	7344.27	6379.04	7778.12	9453.88	8115.76	7057.86	5910.77	6221.8	5702.43	6998.85	9044.45	6421.4	8018.62	MRPS14
18671.2	15220.9	14141.3	14108.2	15771.4	16747.5	17104.5	15208.9	14878.4	13772.8	16447	14690.8	30091.3	22548.3	27054.9	25132.2	21867.2	33215.3	31237.9	30412.9	24584.7	25409.9	31408.4	31609.4	TOM1
22752.9	7265.17	7517.04	9047.5	32747.8	14109	22257.8	14005.8	10805.7	14084	19743.4	8129.85	547478	363417	369516	271712	186006	220953	375255	420856	184864	320879	274156	406514	PFKFB2
20184.4	18018.1	17900.7	19285.2	19743.8	17643.7	18573.1	19865.3	18168.3	19556.7	19597.5	18569.2	19891	21403.2	22383.3	22259.3	21113.1	20577.2	21396.6	23466.3	23519	22061.3	21744.4	23381.9	CCDC22
17523.7	18626.4	20644.9	18074.4	21533.2	22816.8	20563.8	20886.2	19002.1	20113.6	18704.7	13301.9	15841.7	25251.2	25532.3	23129.1	26237.8	26047.6	38250.8	20662.1	33067.3	25986.7	25627.5	18584.7	PQBP1
28916.6	36646.8	36667.2	34574.3	43793.8	37780.5	37115.2	27861.4	21184.6	23318.6	28801.7	27457.5	118477	82973.6	78210.3	88355.8	76909.7	88956.1	81968.8	104242	55919.1	101719	96557.3	132756	PRAF2
51391.1	48166.7	51832.2	48700.2	48668.4	50224.6	50839.4	54199.7	52143.1	52062.8	51962.9	52378.9	42067.1	44390.1	40537.2	42807.8	44304.9	40747.9	45440.2	43101.7	46228.1	38531.7	44134	37610.9	DKC1
28877.1	23628.1	29957.6	28705.5	23300.3	25705.8	25491.4	27185.7	26015.6	24434.6	24216	25963.2	15642.2	15854.1	15521	18899.4	20432.5	14865.6	15038.2	15665.5	13788.8	13630.8	16433.8	13508.1	EIF5B
2990.47	NaN	4282.93	3680.79	NaN	2044.5	4629	4390.72	NaN	NaN	NaN	NaN	NaN	NaN	NaN	NaN	NaN	NaN	NaN	NaN	NaN	NaN	NaN	NaN	ZG16
49298	64235.4	58848.7	67671.5	46978.2	47014.7	55790	62276.8	45572.5	57505.8	53396.3	69472.6	23141.2	42033.1	28058.4	37197.2	40101.2	29651.3	24335.1	27244.1	23732.9	31486.5	31383.4	29311.9	EDF1
1959.22	2081.01	NaN	NaN	NaN	1576.31	2336.63	2435.78	NaN	NaN	2188.84	631.174	NaN	1657.03	NaN	NaN	NaN	NaN	1942.92	NaN	NaN	1259.43	NaN	NaN	KIN
6887.2	7381.23	8378.92	8466.59	7921.88	9014.52	8951.43	8299.71	8084.42	7816.87	8196.18	7818.45	7273.46	7242.38	7307.45	8401.9	8704.12	7006.32	6398.39	5969.28	6968.11	6412.38	7226.98	6886	DIAPH2
18911.3	20173.3	17954.5	20429.8	21825.9	19441	19246.5	18209.8	15512	18797.6	18784.5	18370.8	26400.1	24153.6	21462.8	22404.4	25086.9	23864	23140.2	25690.6	21039	21661.3	24635.2	25828.1	DNAJA2
11210.6	11820.1	12637	11785.1	12974.3	12438.2	12000.2	12977.4	11276	11932	11588.5	11022.1	10246	12290.5	11091.1	11275.7	11910.4	11864.8	12269.3	11598.7	11965.9	11911.6	11551.8	10918.8	BRD4
295201	282526	241282	206252	242572	190219	277058	214947	107977	114758	252147	155751	321656	225294	253338	278746	212503	301258	369766	317703	118643	304960	341956	250800	CUTA
1476.15	NaN	1931.27	2641.29	2458.14	2505	2368.52	1989.15	1747.76	2437.52	2112.01	2511.01	1843.14	1819.49	1513.29	2432.73	1601.15	1829	1443.17	1374.71	2826.19	1893.25	1680.28	2400.09	SMPD2
6885.43	5608.86	4627.76	5353.13	NaN	7487.34	6322.1	6365.97	NaN	NaN	4636.33	7493.59	5339.73	3163.06	5985.99	5623.48	5028.31	NaN	5417.21	5343.55	7020.68	3971.75	4220.26	5817.5	TBL1X
NaN	NaN	NaN	NaN	NaN	29082.4	824.608	NaN	NaN	NaN	NaN	NaN	NaN	NaN	NaN	NaN	NaN	NaN	640.534	NaN	NaN	3898.85	NaN	NaN	CTSV
32127.9	29902	32326.8	30340.3	31024.9	33492.9	36949.6	34063.8	26445.4	29187.6	32718.9	32508.4	33164.2	30179.4	33380.3	32715.6	32039.4	35046.9	28994.5	32822.5	29062.9	32233.4	34370.1	30741.4	PFDN1
2981.53	2937.9	3783.66	2386.17	1946.76	2575.08	3059.86	2336.72	1697.31	2482.02	2569.91	2816.79	2512.25	NaN	NaN	1433.04	3409.6	2207.39	2173.37	NaN	1708.81	2286.57	2234.65	2357.83	PPP1R11
15170.4	14761.8	16205.2	13948.8	17122.4	8781.44	12398.6	15117	15514.8	14452.6	15646.6	16484.5	14287.8	15893.3	17245.5	15198.4	16980.6	10127.6	15967.9	14663.4	15732.4	15877.8	17297.8	16123.7	NBN
7692.23	8071.11	8295.04	7356.18	8807.24	8719.56	7599.53	9136.79	9364.73	8068.29	7876.59	8803.9	29887.8	24041.9	35806.1	29406.1	29549.8	36152.4	29459.6	35200.7	32711.2	35901.9	33149.2	29516.5	NOL3
9542.66	10712.9	9783.13	10328.2	9679.15	9272.88	11345.3	10825.7	10303.1	11705.5	12617.4	9817.66	7910.32	9081.56	6832.81	8466.04	9066.96	6776.67	5523.81	4606.95	5696.32	5385.25	6462.05	5863.04	DTNB
3084.03	4373.78	4754.06	3829.02	6075.54	4140.18	3867.63	5292.51	7011.2	5313.92	5531.75	4376.79	7050.36	5497.63	6455.02	5521.16	8197.53	7813.45	5297.54	6072.77	9586.75	6714.8	5342.71	5944.52	RNGTT
NaN	NaN	NaN	NaN	4868.74	NaN	NaN	NaN	NaN	NaN	2340.85	NaN	2506.4	NaN	NaN	NaN	2541.57	NaN	NaN	NaN	NaN	NaN	2536.47	NaN	FCGR3B
8392.81	8577.93	7257.58	8274.06	8312.57	7243.91	9003.7	10142.7	7819.64	7478.16	8217.44	9446.44	17092.5	13873.7	15609.4	12395.2	11134.1	13120.9	13963.4	15336.2	14944.8	16407.2	14242.7	14471.9	ABCB7
NaN	NaN	1162.86	896.286	1224.72	1060.12	NaN	NaN	NaN	1116.26	NaN	NaN	3889.29	2011.22	4523.87	3890.82	2986.29	1408.57	3769.09	2565.28	2629.65	3302.36	2580.57	6162.52	PLCH2
5327.5	4853.91	5480.72	5709.6	6262.16	8092.59	5432.95	6246.04	5822.26	6532.28	5781.91	4644.64	8460.09	8927.57	9142.21	8382.21	7147.45	8137.83	9179.43	8086.9	5890.16	9017.24	7866.21	7542.35	SRGAP2
15463.8	27200.4	22026.3	17171.9	17584.5	16961	13437.5	19375.9	22039	13501.5	16775.3	19780.9	9150.45	14155.7	11191.7	13217.8	12778.5	10437.6	11001.6	11408.5	8445.49	11332.7	11389.1	9278.15	PLXNA2
2954.77	NaN	NaN	NaN	5365.01	NaN	NaN	NaN	NaN	NaN	NaN	4330.01	8750.79	8071.8	6945.69	7242.24	5759.5	8190.88	9036.71	7939.08	8669.77	7629.62	7252.03	8799.39	DNAJC6
8537.12	9719.24	13496	9244.57	11529.6	13113.3	9211.18	12353.7	9054.26	10742.6	9656.01	10969.9	17913.9	17851	20260.4	18221.3	16407.6	18658.5	17702.9	16380.6	21044.7	19391.3	17861.8	20395.5	FAM20B
4042.39	4209.77	5679.84	3077.68	6121.28	5283.82	4935.32	NaN	3660.96	5272.16	5809.68	3395.92	3837.32	4196.48	4224.36	4547.17	6026.87	4801.6	3965.2	3577.47	3267.32	3292.24	4045.84	3573.67	DENND4B
NaN	NaN	NaN	NaN	NaN	NaN	NaN	NaN	NaN	NaN	NaN	NaN	2451.86	1388.31	2640.67	1608.77	1397.04	2124.13	2517.42	1802.39	2765.26	2058.32	2242.26	1761.73	TMCC2
3518.35	3975.62	4942.64	3035.75	NaN	5070.11	3840.65	6115.72	3301.91	4710.1	3532.29	4516.5	5224.84	3609.07	3111.48	3388.53	NaN	2867.26	2481.87	NaN	NaN	2349.57	2108.18	2458.1	EFCAB14
116450	114417	139330	161471	202655	193428	139600	120381	157906	143021	157857	129017	133566	132394	147214	165491	168824	143148	125865	142033	174934	148851	162891	139367	WDR1
1861.5	2501.54	4244.87	NaN	NaN	2493.24	2297.93	NaN	2878.48	2078.87	3901.35	4996.95	3414.97	2785.82	3319.96	3270.78	2398.13	5035.26	4496.02	6728.38	3864.64	3290.91	3387.19	3732.08	SLIT1
13743.7	12330.4	11390.2	11563.9	19381.9	14489.1	16837.8	14670.9	12567.7	12022.7	15162.1	16824	75552.1	94748.1	94222.9	96002.3	62904.2	122272	115339	102019	138931	111175	124701	125950	ATP9A
3382.01	3942.27	3145.16	3376.92	5169.64	2671.06	3394.36	3769.02	3883.67	4125.06	4277.79	6039.29	4132.96	4830.22	4267.01	4318.41	3876.65	4667.09	4271.08	4493.67	4763.97	5147.31	4845.07	4489.6	N4BP1
32000.9	28427.6	34120	29548.2	33795.2	31363.4	32801.1	29151	28160	31959	33978.2	28347.1	29117.1	28351.9	29917	30821.4	31132	31400.4	28328.1	31416.1	27990.3	31472.3	33550.6	26327.5	ROCK2
10080.4	11853.8	11484.5	10836.6	11791.9	10808	10876.4	11944.9	10398.5	11667.8	11216.7	10715.4	13266.9	13757.6	14008.4	12672.5	13239	12904.9	15231.5	14167.7	12500.2	14294.6	13164.5	15273.7	CLASP2
2064.86	NaN	NaN	NaN	2947.05	1849.11	2070	1463.29	1859.93	1641.64	NaN	NaN	3206.59	3326.39	2682.69	2761.72	NaN	2523.76	3392.16	2457.89	NaN	NaN	2701.54	1923.01	PTCD1
22469	24317.4	22265.2	23211	19873.9	17312.2	20741	22518.3	21406.8	23186.8	18936.5	20704.8	16085.4	18373.3	19215.1	19212.8	20242.1	18503.6	16772.4	14158.8	18994.1	15985.1	18849.7	15576	COBL
122172	135723	130911	125192	134539	143625	108443	115050	123911	119836	125568	125814	143597	167042	124485	136277	136049	141440	118836	136404	113471	139000	135068	146274	CPNE3
4089	2215.83	1321.26	1693.14	2375.23	1495.97	2978.02	NaN	3097.02	1091.44	NaN	NaN	4258.89	4599.82	3751.49	4462.58	3392.23	3908.55	5084.81	6186.81	6043.63	4624.96	5205.87	4598.46	DEPDC5
2153.45	2474.13	4100.19	3704.33	5502.62	3035.44	3622.85	NaN	3738.49	4157.63	3439.29	2883.83	5077.06	4957.33	6666.32	4881.5	3859.71	4925.17	3809.1	4054.76	4456.06	5354.56	4923.17	4826.86	ATG13
NaN	NaN	NaN	NaN	NaN	5165.32	2381.87	NaN	NaN	NaN	NaN	NaN	7364.04	7265.49	6693.75	6253.82	6591.28	7242.37	7746.34	7739.96	5305.24	6774.25	6614.94	7797.04	PPFIA3
29921	29705.1	30361.4	32465.4	33098.2	43631	29949.5	29473.4	36545.4	31825.6	27380.7	27602.4	34605.5	39749.2	38533.2	42673.8	40247.1	48177.7	44316.3	42452.2	40922.7	39384	35382.9	37188.6	HIP1R
4725.41	7090.94	7064.6	7866.54	5701.76	3426.4	5414.74	5960.01	5717.64	4091.18	3977.77	6214.69	3509.95	4723.36	4188.27	6714.02	6429.13	3610.81	5106.81	4940.62	3694.04	4843.82	5171.31	5664.82	OBSL1
7803.62	8432.89	7113.85	6969.43	10442.4	7485.52	7560.46	7212.23	7288.75	7431.4	7981.13	7360.7	10447.9	12097.7	9712.94	10768.9	10421.9	10780.5	11227.4	10383.4	10182.6	9587.86	10872.1	10122.9	RNF40
8085.13	11680.5	8844.76	9474.2	10563.7	8504.7	9875.67	8758.53	7539.44	9801.7	11426.4	9666.5	12842.4	15723.3	13928	14809.1	12996.2	13372.5	11555.5	12661.4	15122.3	13127.1	14664.6	13076.8	PHF2
9476.97	11339.3	10410.9	9432.21	12010.6	10752.7	10794.3	12041.4	12157.1	10399.4	10759.9	9353.37	11238.7	12265.5	10642.7	9448.34	11673.5	12197.7	14153.9	12350.9	12816.3	10417.6	12681.3	11760.7	ZC3H11A
19382.3	17449.7	19693.9	20402.4	20355.3	17822.5	18391.8	20889.8	20343.3	19245	20183.7	20928.6	12906.5	13213.3	13863.2	14190.8	18437.4	9501.85	11351.7	13174.1	12355.3	11857.3	13926.8	13286.7	CLUH
3819.09	4582.97	4568.97	3266.33	5450.14	4788.72	3965.34	5485.94	5072.46	5020.79	6629.88	4523.03	13362	18953.2	20293.3	14108	15518.3	26923.3	15156.7	26569.6	25116.4	24664.3	23615.8	21602.7	CAND2
14205.6	13330.7	14614.1	14506.8	21713.6	16922.5	14273	14844.1	14626.2	18199.2	16947.6	14308.5	14252.6	16126.5	16356.5	16755.6	17283.5	16357.5	18454.4	17656.1	17791.4	18002.5	17030.7	18708.9	DNAJC13
4435.36	NaN	1906.26	2132.17	2867.25	2434.77	1980.49	NaN	NaN	NaN	2136.14	NaN	4276.78	4164.86	4489.86	4257.31	4124.21	4397.4	6009.62	5553.05	4598.49	4556.17	5137.71	4853.75	PHACTR2
9603.44	9825.36	10757.1	8413.58	14518.7	8728.03	9969.85	11191	11868.3	11492.9	11945.8	10615.2	18871.3	18581.4	21572.7	20474.1	18453.2	16396	19265.7	18973.1	32191.8	19372.2	25146.8	22535	PPP6R2
137920	130663	113621	128139	139127	131063	139749	127454	128711	112316	120893	135552	115331	110104	114220	105766	113754	115010	133432	123038	100487	100602	123852	115020	CNOT3
7337.53	6603.12	5874.01	5362.69	7932.64	6800.94	6528.94	7602.47	5360.03	6233.92	5566.87	8363.17	6944.07	7356.57	6018.17	7694.05	6594.76	5128.56	7600.15	6497	5504.44	6386.22	6802.12	6961.36	ANKRD17
2134.53	NaN	3072	NaN	NaN	2462.62	NaN	3292.2	2117.23	3212.33	NaN	2735.11	3483.18	3541.07	2569.09	2733.15	2899.27	3497.2	3055.58	2832.34	3679.04	3338.19	2776.2	3003.1	SIN3B
10723.5	12567.8	10376.9	10246	14685.7	15623.2	11278.8	9639.15	8413.16	13463.4	11486.1	6937.07	15183.2	16051.5	13466.4	14195.5	15291.6	18899.8	12772.9	15755	13810.2	14402	15347.1	11268	DNAJB6
13328.7	8664.85	14838.5	12602.8	10602.5	9209.05	8195.95	19666.7	15493.5	9520.29	9026.5	13024.5	4124.61	4922.77	5910.82	4677.15	5224.72	3631.86	3759.8	4917.46	8475.9	2982.51	5882.04	5581.4	XYLB
25835.2	33511.3	24753.3	31908	23165.7	24224.7	24475.1	29178.1	20844.4	21365	23405.6	32183.1	21755.5	20437.5	16486.2	22078.8	17559.8	18067.3	20028.6	18600.9	19020.9	22447.5	16732.7	14621.6	COQ9
18839.6	13365.1	16766.7	15052.2	15530.7	64936.6	18052.9	14692.8	12063.7	9358.39	18290.7	13465.2	8676.25	9329.01	10535.6	11241.6	12238.4	10008.2	13167.8	10630.2	8434.07	14976.4	12019	7161.83	GGCT
86505.6	88411.8	72968.2	63442.7	57616	63955.3	74595.6	85449.5	55137.1	59407.9	71316.7	91193	74033.1	70393.5	56987.4	66963.1	51038.2	67527.3	60000.2	75959.7	54050.4	68321.2	68444.7	73649.2	NDUFS7
NaN	NaN	NaN	NaN	NaN	NaN	NaN	NaN	NaN	NaN	NaN	NaN	1515.18	1701.15	1636.1	2468.16	NaN	NaN	2477.86	1690.69	3050.87	1974.95	2545.75	NaN	SMIM24
68715.4	69812.8	71122.6	62865.5	58066	58402	60541.1	73150.9	67295	71046.7	64021.9	85931	75799.5	69385.7	68293.9	71167.9	65593.5	65342.9	60814.4	73347.3	67755.2	71592.5	67165.7	73131.8	NDUFS2
12039.4	11093.5	10173.4	7325.13	11320.7	10416.2	8648.13	8171.13	8868.97	8884.01	9760.96	7357.88	9119.78	7442.98	8718.87	8746.24	9290.44	8930.22	7323.15	7302.26	8046.39	9287.4	8031.09	7469.65	ZPR1
11072.2	15445	14935.8	10978.7	14518.2	13038.8	12865	17229.7	15439.7	15600.4	12708.6	12226.7	17886.7	20724.7	19861.9	19155.8	14910.2	18073.2	17826.8	21486.7	24715.3	19480.9	20567.1	20805.6	USP12
108435	132721	117637	123510	122550	96762.2	120817	137523	118640	119307	109958	148420	148733	145397	119350	123056	109671	111858	78192.9	117982	71986.2	140730	90589.1	96959.6	NIPSNAP2
NaN	2395.34	1686.67	NaN	2008.14	3409.25	1662.45	1549.63	2074.57	4318.74	3006.35	2508.27	2780.93	NaN	2134.1	NaN	1459.55	2514.15	NaN	2416.25	NaN	2669.58	2449.29	NaN	CILP
67265.5	69784.7	67149.5	64312	62140.4	70841.5	70207.9	66313.2	63655.7	64051.5	68807.8	71840.1	58119.5	64063.7	63216	62723.2	59162	57811.1	72059.6	68083.9	66777.7	58940.5	74433.2	74092.5	PDCD6
NaN	NaN	NaN	5099.4	10332	71673.9	4229.15	NaN	5649.43	NaN	4737.4	8563.73	NaN	12654.1	NaN	NaN	4762.1	3414.65	5697.12	NaN	NaN	17649.2	5167.82	NaN	ALOX12B
56056.1	61236.4	63021.2	53690.9	63340.2	47120.3	56888.1	52483.3	57672.3	69673.4	64533.3	51736.5	86719.5	78543.4	92736.3	90623.1	75431.4	85585.9	80585.5	79506.1	78322.5	82490	92153.1	75194.3	TBCA
81086.7	49213.9	54444.7	43723.2	54762.6	61136.7	57730.2	37845.6	41111.9	37929.8	40710.8	43664.9	203407	148252	126873	127734	93790.1	177800	168092	155757	109524	140881	105278	159465	ATP6V1G1
71997	72188.8	69502.1	74420	73904.9	67616.8	68104.8	63800.8	71712.9	67276.7	69070.6	65307	61606.5	63927.7	64006.9	64784.1	68045.7	55376.2	62972.4	64562.4	65140.9	62117.9	64911.8	58949.2	VPS4B
14498.1	13607.4	8482.42	12264.5	9644.53	10930.8	13684.5	9460.71	13681.2	13070	12418.3	6462.99	6466.84	8658.81	6716.99	9279.04	9815.93	6354.47	6359.34	5681.9	8529.08	9077.51	7199.05	2419.69	MPDU1
1263.2	1641.58	1567.93	1077.95	1905.23	1707.22	1468.86	2170.14	1744.18	1491.46	1627.82	2331.45	2394.59	1014.03	2337.59	1868.65	1963.43	2398.35	2816.37	2398.69	2258.5	2708.73	1696.7	2633.36	ENTPD6
9057.58	7282.19	8021.78	6470.45	8713.96	7170.08	7936.11	7194.11	7573.1	5188.77	7711.49	10057.7	52013.2	30803	46828.3	36657.9	24919.8	41902	41694	56960.4	25077.4	38482	34445.3	31651.8	ENTPD3
847.448	817.538	1382.41	2066.12	1064.89	1458.51	NaN	1239.15	1159.69	1943.21	1193.08	2604.5	NaN	964.686	NaN	1423.89	1152.71	739.173	930.661	644.45	1110.62	774.958	809.626	1217.24	ENTPD5
808463	732613	891051	888490	905419	858380	1000000	993537	949037	881042	910583	865551	1210000	1620000	1620000	1510000	1240000	1560000	1720000	1490000	2100000	1750000	1580000	1530000	MACROH2A1
78900.1	66278.1	85081.9	76779.3	98332	73864.7	92992.1	69316.4	91694.4	68932.2	98681.7	78333.9	98077.4	63487.3	105927	89588.2	95709.9	79183.9	122920	85023.6	102835	70211	106613	115485	SH3BGRL
142889	150749	145413	154893	171856	193597	144156	124977	154669	132959	151038	120142	128960	143615	160762	150389	165503	155230	164244	138940	224857	161708	163648	160539	FLNB
4949.7	5272.75	6419.45	4985.41	5282.44	6214.65	6352.27	5872.8	5614.03	5165.4	4526.47	5463.07	4703.14	5663.61	6072.95	4187.1	5650.32	5113.02	6043.05	5119.42	5483.79	4380.96	5460.18	4539.35	NCOR1
3310.95	3950.1	5333.61	3302.41	NaN	2649.83	3378.44	2668.97	2142.35	NaN	2854.83	NaN	4593.91	3114.37	3906	3979.93	3004.35	4430.41	5738.51	4709.21	2828.06	3524.18	3620.57	3792.72	VAMP4
6554.07	8014.28	8992.31	6827.24	6132.48	5422.16	7395.85	10434.1	8799.36	8410.53	5879.01	8661.8	6010.88	8566.83	7605.76	7035.69	6523.15	6851.12	6510.53	6771.71	7610.2	8566.49	7485.38	8127.03	NDUFS6
3615.69	3685.1	3665.91	4050.62	6383.38	6890.43	3038.97	3276.84	4254.07	3730.2	4053.61	3216.06	5290.84	4369.88	4984.03	4358.68	6280.8	5283.31	4129.47	2988.75	4566.18	5211.74	5214.52	3351.72	PEX14
7016.64	8063.07	6316.45	8343.05	6937.59	7568.32	8294.7	7634.05	8568.7	6942.18	7593.56	10691.1	12344.7	15134	15737.6	14724.9	11615.2	16234.4	17053.6	16106.6	19626.7	14282.6	15236.4	16651.2	TRIM3
3233.21	2524.95	4309	3680.38	3273.98	3019.85	3607.55	3282.55	3890.5	3800.42	3514.79	3158.39	3163.33	3058.94	3680.31	3658.14	3877.78	5114.05	4843.19	4398.94	3767.82	3304.51	3622.53	3084.36	ULK1
28374.5	26882.6	36361.9	26892	12766	16363.7	26678.3	35318.9	23401	29281.6	25789.1	31715.8	NaN	7698.35	NaN	7645.15	9823.08	3024.07	NaN	NaN	8884.01	4941.86	5953.03	4324.45	SLC43A1
214403	216484	199128	220430	205843	160536	193275	189829	172763	194199	184754	205746	230926	228980	203360	191237	180624	202279	190253	191691	165712	206872	172851	190195	CS
7636.14	7569.28	7395.07	8076.84	7865.01	6599.83	6567.73	4677.5	6534.95	5932.26	7542.67	6793.66	5285.8	5292.64	7579.13	6099.79	5185.32	5387.06	5611.27	4683.63	4562.45	4288.05	5737.5	5318.11	SPAG7
2490.75	NaN	1910.7	2164.4	1233.94	NaN	NaN	NaN	NaN	3517.73	2522.47	3531.86	2879.29	2989.2	3796.08	4328.7	2508.26	2645.14	2613.25	2895.13	3646.22	5613.82	3182.3	4778.27	MRPL33
282022	246294	258539	270547	197094	259879	265013	285710	224891	205916	237582	303622	217746	193725	170073	200385	203550	182682	180732	209825	140710	204199	197075	234652	SEC22B
25440.4	27547.6	29810.8	31329.8	33031.9	30384.4	25416.8	27045.2	30192.3	29605	31900.1	33779.3	29341.6	33084.2	31660.8	32310.8	35043.3	33073.7	29106.1	30979.8	34023.8	30673.7	31714.4	32907.4	PRPF40A
21866	26880.6	25965.5	27800.8	27297.9	25290.3	23139.4	22914.1	26753.9	24197.3	23724.8	20429.6	21891.3	22492.2	25871.8	24158.7	27293.9	25288.3	21456.3	22195	23838.8	18998.1	23367.6	21855.5	TACC1
5178.65	5024.16	5184.95	5394.22	6428.56	4394.3	4854.92	5417.56	6199.39	6118.33	4029.31	5082.27	3637.54	3375.73	3076.47	4136.15	4674.55	3763.84	3259.55	3156.62	4085.77	3999.12	4394.94	3386.53	NME6
3662.7	3879.79	5243.4	5241.63	2968.15	4205.42	5193.43	5057.72	5368.95	4730.65	3782.76	3722.03	2680.17	2905.48	3359.76	4154.46	3169.19	3054.91	4285.46	3024.22	3419.12	4054.52	3689.32	3875.61	GIGYF1
8787.57	8303.33	8222.12	9404	13122.8	8973.07	9502.44	9256.37	11594.2	9710.13	10596.2	9106.06	8220.54	9184.97	11431.7	10101.5	10899.5	7997.8	10368	10369.9	13100.2	10797.7	10868	11368.4	LRCH4
20431.5	21464.4	17713.6	20751	18834.7	21521.5	20316.9	18476.6	19040.3	22098.7	17994.4	21014.5	23319.4	26624.5	24259.7	22873.7	17768.3	24031.7	23431.5	23468	21815.7	25857.9	20922.4	24644.6	MTX2
109201	91062.8	85581.5	94043.8	97331.2	134129	93965.9	90708.5	84897.7	92824.4	99561.8	96146.1	68013.2	75263.1	59321.4	65360.8	68247.2	64974.1	69838.7	56554.6	63845.3	63032.3	64687.1	63650.3	VPS26A
29135	28121.9	34878.6	32568.5	24579.3	23054.8	26741.2	41347.6	34285.6	33648.7	28049.2	24720.1	33030.3	29645.8	38089.4	32824.8	27852.4	29575.4	27985.8	31461.5	30632.6	37909.2	27784.6	19422.1	NDUFB1
14776.3	15808.5	15653.4	17194.3	20342.4	13368.1	15584.2	17233	18355	20261.1	16290.9	20116.3	25206.7	23694.5	24002.5	22612.7	22996.7	24023.8	19257	24401.3	22292.3	26171.9	22682	24417.4	PMPCB
3027.87	2707.2	4323.51	3259.3	3522.37	3352.47	3959.58	3218.33	2689.84	3731.15	3436.32	3378.69	2842.49	3118.3	4567.01	3683.46	3556.25	2941.73	3309.97	3819.18	4483.36	3384.22	4317.52	3310.21	MED24
NaN	NaN	NaN	NaN	NaN	NaN	NaN	NaN	NaN	NaN	NaN	3490.17	NaN	NaN	NaN	3488.62	NaN	3763.02	NaN	NaN	NaN	NaN	NaN	NaN	KATNA1
3418.69	3704.04	5760.96	4877.4	3138.99	3544.11	3742.72	3461.61	4117.51	2863.62	3358.38	3925.5	2508.6	1766.94	2006.96	2966.86	3022.15	2405.25	2005.23	3348.62	NaN	3063.33	1885.5	1407.01	ERN1
13902	16721.2	18141.6	17080	15409.5	16166	13293.5	15740	18757.7	17602.6	15130.2	16647.5	18106.4	26012.2	22938.8	21937.2	20866.7	23186.8	21502.6	19558.2	23179.1	18412	22968	20621	PSIP1
13941.3	14830.1	13530.5	12029	18724.4	18548.8	16331.8	14270.6	13272.7	14573.8	13093.9	13102.5	19305.6	13121.4	13479.3	14528.5	13898.3	14787.3	14472.8	15137.9	11520.8	13450.4	14280	10369.9	ERLIN1
3330.47	6309	4641.38	4793.98	5872.1	4200.5	6871.73	5841.45	6451.57	5143.83	5306.27	7057	1098.12	2076.11	1851.56	2588.4	4403.99	2750.52	2636.01	1512	1823.98	2017.11	1768.17	NaN	GPC4
106074	100662	101731	98005.3	81666.5	81665.6	87098.6	120248	109102	115283	96097.7	125299	110023	108206	106788	102965	90676.3	107231	83821.8	105292	106105	119199	102404	117713	NDUFS3
NaN	NaN	NaN	NaN	2236.64	NaN	NaN	NaN	NaN	NaN	NaN	NaN	5271.87	5692.41	9927.82	6851.73	4890.3	8331.05	4198.62	8566.73	7169.74	5980.14	10275.9	6482.5	CA11
55424.1	57474.8	50680.7	54732.1	59351.5	55743.3	50912.9	50075.4	49454.6	44103.4	54381.7	59388.2	60261.5	63682.2	57597.1	59142.3	67872	60507.3	75639.8	55486.8	62311.4	54310.9	62180.4	63400.8	SRSF10
6741.42	2985.04	7010.24	6711.51	7819.95	6444.98	7650.82	8272.53	7549.42	6270.72	7778.4	5096.94	7505.19	5659.2	10783.2	9593.01	9471.61	7835.04	6532.39	8944.59	6970.87	8306.23	8529.91	6437.03	CLN5
9628.01	11174.1	8531.89	8031.72	9646.64	8295.57	8836.96	5700.89	8036.23	2904.45	7091.7	8672.54	10112.5	6476.73	6730.78	7476.46	6838.03	9271.89	7715.43	7791.87	5839.63	5171.17	7431.53	9410.92	HSBP1
40261.1	35648.4	26814.7	36649.4	24972.9	31708.8	35947.6	39325.3	28705.2	27076.6	42104	35775.2	19404.2	23539.7	15712.7	19106.4	22135.8	18523	18523.2	19529.8	15593.1	20020.6	24803.9	18492.2	ECI2
3166.65	4460.08	2718.73	3896.86	4531.18	3911.53	3417.54	6194.74	4525.02	4441.37	4028.9	4031.79	9864.29	7750.45	11913.2	11202.8	8457.24	10739.9	9457.15	9455.68	10885.8	11186.4	8151.65	8470.91	KHDRBS3
5367.17	4243.1	4518.54	5361.6	5677.56	5362.39	4453.52	3968.28	4856.28	5041.56	4269.65	4193.46	3623.28	4803.71	3927.9	4150.97	4510.91	5943.25	3928.43	4239.8	3842.45	5521.52	5245.82	3714.62	EED
77000.5	83968.9	93771.6	84505.5	84129	79284.3	62093.4	67576.6	75429.4	73573.1	75075.3	69572.2	49243.3	45368.3	48092.6	55652.6	67741.1	47062	41528.7	40938.7	48592.6	44180.8	44436.7	35021.7	BANF1
49420	49435.4	49247.2	48550.2	53043.5	49562	46833.9	42005	44496.4	43413.4	49788.5	45308.8	50348.1	50995.1	49422.3	50624	52550	53846	48153.8	47519	51291.1	49978.9	54875.8	46853.2	SF3B1
23328.7	24164.7	25955.5	25740.1	30414.4	24242.7	21983.2	21955.6	23639.7	20641.3	25291.4	23457.2	35468	29011.5	32862.9	32308	32907.6	27175.3	27559.9	27482.9	25913	28988.7	30555.3	29311.8	CSDE1
NaN	537.397	NaN	NaN	NaN	NaN	NaN	NaN	NaN	NaN	NaN	NaN	1015.77	NaN	NaN	1443.76	NaN	1957.73	2928.21	1739.93	1526.71	NaN	1629.69	1218.45	DAB1
1750.12	1944.8	5549.65	1755.93	10858.1	4885.8	5968.98	NaN	NaN	3848.72	3802.65	NaN	1959.51	3450.33	5425.11	NaN	5814.27	2936.64	2461.24	3791.23	3474.78	1104.36	3582.45	1939.51	SKAP2
24181.4	19448.5	22161.8	24081.3	17717.5	21770.1	27749.4	24912.4	25701.5	17832.9	26223.5	24878.9	23179.9	22847.3	19805.2	20603	25951.2	21005.5	29402.9	27672.1	23740.3	20525.5	28374.2	26023.7	PRKRA
3990.7	3329.83	4216.66	3544.02	5528.8	2769.01	2900.19	3375.78	3227.75	3254.97	3978.88	3254.53	1553.74	3572.75	3145.5	3177.03	2298.57	2106.18	3569.97	1726.05	3793.91	2461.66	3862.19	1715.67	RPS6KA5
1900.39	2428.57	2652.44	1751.52	NaN	3077.2	2094.44	2183.93	NaN	2230.4	2295.04	2380.36	1358.07	2448.6	1306.56	2108.58	NaN	3085.38	2484.49	1821.3	2084.28	1787.31	2042.17	NaN	MED6
6621.73	7451.78	7292.62	6985.09	9109.51	8799.25	7229.08	8112.51	8006.77	9606.1	7899.7	8849.44	12120.4	11670.3	12245.6	10854.6	11232.8	11612	11751.7	13556.3	11107.9	12676	11131.6	12269.7	MYCBP2
NaN	NaN	NaN	5229.96	9983.28	8519.48	NaN	NaN	4907.6	NaN	NaN	NaN	NaN	NaN	NaN	NaN	6316.96	NaN	NaN	NaN	NaN	NaN	NaN	NaN	PGLYRP1
10662.1	9145.75	4343.21	64589.9	25694.4	4208.29	7286.07	22803.6	51693	14053.6	32854.3	89341.3	NaN	1814.55	2492.58	14447.8	12632.2	NaN	NaN	3504.2	5025.94	2357.11	8273.96	10329.9	GCAT
3009.3	2232.96	3766.86	5803.29	2529.53	3903.63	2469.65	2961.71	4781.27	5198.11	1324.71	5825.97	NaN	NaN	3911.14	6541.83	3332.17	3819.45	1443.03	1319.26	4562.53	NaN	2893.46	5931.4	NPM3
67555.2	72015.7	67928.9	72642.6	65870.9	79210.4	71404.8	71113.1	73080.6	69265.2	69226.5	77303.8	47366.4	56124.7	54211.7	59236.5	63023.9	50659	49429.6	51286.8	58971.8	53012.7	56820.6	54337.4	LYPLA1
6112.45	6106.85	9012.08	5943.37	8032.19	NaN	6835.1	10697.5	6604.72	7872.57	8088.83	7034.12	6521.76	5074.87	6011.44	6495.33	6024.91	4082.81	5203.11	6182.93	6018.29	5939.92	5367.73	5922.16	ERAL1
7266.54	4342.56	5192.96	4397.8	6805.19	26297.7	6688.89	7723.15	7526.01	5736.03	6024.21	6327.11	2975.67	2926.98	3253.73	3364.78	3898.57	2731.2	3476.46	1819.6	2339.91	7282.84	2428.78	2041.48	CREG1
NaN	NaN	1278.86	NaN	3968.36	17599.1	NaN	NaN	5874.23	2426.43	NaN	NaN	NaN	NaN	NaN	NaN	NaN	NaN	1284.4	NaN	1710.03	5914.02	NaN	NaN	SERPINB7
51512.5	53722.5	56822.2	54900.8	62512.8	51780.9	52253.1	50896.4	57286	50272.7	56074.7	55063.7	54564.9	61482.1	58879.5	60691.2	61231.7	57437	61378	56968.3	65015.5	57821.2	60075.4	56923.6	SNRNP200
5888.08	7859.15	7008.08	8471.97	5949.76	5886.59	5969.36	6862.98	6621.07	7550.15	5481.39	8334.22	9269.61	10683.8	7742.86	10350.7	8264.3	11059.6	8618.96	10126.6	7293.27	10770.9	7879.61	11017.1	TRMU
13511.2	11601.6	13615.7	14621.4	15701.3	14674.7	14538.6	14283.6	14071.9	15749.5	14181.7	13861.2	20665.6	15832	19015.3	17139.4	16941.5	18855.5	18090.1	17124.7	17042.1	17594.2	17712.9	19361.9	TIPRL
23099.5	24125.8	20382.5	22020.4	21552.1	18554.4	25898.7	25562.9	21495.5	23629.9	24162.8	20496.5	36734.3	35708.6	32549.4	31876.1	28635	33978	28613.9	32237.1	36061.4	31026	33987.4	34741.3	TOM1L1
9070.35	11104.9	10581.6	9433.54	15646.4	12426.7	11410.1	8733.27	11116.8	12435.6	12156.2	10293.6	8776.88	11529.7	12654	11206.5	12992	9666.76	12213.8	10430.9	14553.4	11400.8	14486	13269.6	RPS6KA4
11399.5	16207.3	10533.3	15096.1	17367.3	11889.9	16477.2	11931.4	15532.1	18971.2	13807.1	13280.8	11283.8	9625.26	10871.3	15109.6	16761.2	11562.1	7916.26	10598.9	11585	8505.95	8323.63	11263.5	SURF6
15054.1	15039.2	14684.4	13160.8	15266.8	13265.5	15275.5	14085.1	12417.3	12618.5	13832.6	13561.1	16505.9	13389	14113	14567.1	14444.5	16620.7	15049.9	16556.5	13201.1	12328.8	15772.5	17266.9	PPM1B
10342.6	9712.76	9967.63	10582.6	12463.5	8997.99	7863.31	8868.03	10418.2	10950.2	10632.5	9254.38	6051.56	8364.95	6984.32	7596.47	8917.2	4715.02	6006.47	6408.14	8244.22	5800.18	7046.63	5752.98	UTP20
29401.8	32576.8	30940.2	31632	33619.3	30504	30438.4	29141.3	30577.5	31248.5	31682.8	29714.3	30446.3	31378.8	29692	32030	32077.2	28982.8	32262.5	32460.4	28226.8	31583.4	31966.9	30801.3	NUP155
12100.2	10407.7	11746.4	13582.7	25995.5	16290.5	13058.3	12295.8	15150.5	14904.4	13908.2	9952.52	12459.3	13210.6	13299.2	14278	17797.4	12789.2	13531.6	14155.3	15795.4	13606.5	12598	10770.4	RP2
6015.09	6313.33	5192.49	5218.4	5543.34	4646.37	5384.17	5423.51	5796.81	5042.21	5157.78	6377	6579.44	6780.09	6803.79	6082.79	6677.75	6279.44	5585.27	5835.52	6394.06	7073.75	6424.3	5622.76	STK16
6309.68	7439.78	6805.88	7892.38	21226.5	13893	10885.5	7601.58	10909.7	9679.02	11116.8	6849.89	14638.2	13850.9	20366.7	19047.6	16703.4	13655.5	10947.1	12297.7	12605.2	13684	15040.6	14088.8	CRTAP
14629.3	12569.7	13522.1	16330	18359.2	18277.4	17922.6	18812.7	13605.9	15319.6	12816.5	18344.7	73507.8	62168.5	62841.8	50051.3	44136.7	66251.5	58278.6	63584.9	65836.1	75759.5	51228	54282.7	SLC25A12
13800.1	14809.7	15335.3	10426.2	10276.8	8188.08	15057.3	12042	13589.9	14869.6	11853	13508.1	NaN	4892.36	3976.89	5273.38	7096.12	NaN	3556.13	NaN	4191.7	NaN	5249.22	4232.88	TCEA3
4492.61	6021.67	5587.37	6069.8	6374.17	4522.26	5730.22	5403.2	5939.26	6542.93	5216.4	4809.27	5265.88	6728.78	5823.91	5672.85	5761.9	5969.19	8766.38	6255.2	6092.81	5716.41	5694.41	5355.29	PALM
6627.61	6445.17	6541.91	7665.71	10005.7	12289.2	8398.92	7689.1	8284.86	8953.18	7077.56	5784.57	39808.8	30692.3	34633.6	31130	27789.9	53100.7	44659.9	48042.8	41341.7	49080.5	45743.3	47576.2	ATP6AP2
5176.08	5134.29	6898.15	5661.69	6710.35	6398.93	7060.21	4678.48	6906.06	6668.86	6792.8	6073.71	3706	3464.92	5200.16	6019.8	6534.19	3514.3	4161.8	4298.01	5603.31	4226.17	6459.43	4226.45	RNASEH2A
4196.9	4689.08	4262.71	4914.32	6607.02	5098.63	4800.56	5123.76	4690.33	4468.43	4284.42	3342.09	3836.55	3372.58	4633.1	4642.79	4472.39	3942.14	4003.39	3132.1	3315.91	3376.78	4552.38	2944.47	CDC123
9955.82	12150.7	4402.97	3829.64	6567.13	7505.96	7693.6	11424.8	6133.31	5192.89	5429.7	3603.65	NaN	4242.95	NaN	1332.37	NaN	NaN	3030.08	NaN	NaN	NaN	2638.14	NaN	UGT2B15;UGT2B17
2635.5	2259.36	2448.24	2659.63	2642.24	3214.4	2311.87	2423.52	NaN	1542.47	2170.73	2693.2	1904.44	NaN	1939.05	1840.73	2927.9	1799.33	1507.08	NaN	1148.86	NaN	1723.46	1742.42	CAPN15
5772.88	4010.66	4443.45	2968.17	5333.94	5719.89	6544.18	5927.86	5217.83	2921.72	3191.98	4562.35	3434.2	2526.5	2309.78	NaN	4663.39	2781.8	4965.86	2821.98	3448.11	2625.92	4438.1	4937.52	POP7
2414.4	NaN	2739.99	2998.69	1931.91	2737.15	2462.55	2631.33	1874.71	3221.48	1819.62	2588.22	1856.98	1850.55	2902.62	3102.6	2668.09	2094.04	2730.72	2898.83	4045.26	2223.7	2634.45	2346.41	RPP40
5551.5	5766.71	6348.56	5322.41	6548.8	4409.96	3778.63	6806.1	4799.44	5987.71	5204.25	5912.55	7942.95	5562.29	9605.08	8686.62	6954.05	6481.04	7863.2	7594.04	6745.04	6833.1	11015.3	9416.67	ZNF189
135809	138429	123209	137652	135773	110948	124800	109367	121866	128850	130418	150045	106126	97743.8	84374.4	95115.3	100543	89674.4	100589	88048.7	88842.2	90709.1	93416.4	101401	EIF3G
60694.2	44294.6	56741.7	47775.9	40329.7	43781.4	40109	42211.8	38794.2	39578.6	37937.4	40961.7	19437.6	22908.4	17607.5	22692.4	27072.2	18389.5	21689.5	19685	16788.5	18288.4	22212.5	19187	EIF3J
110806	128801	136963	84332.1	106503	110460	96417.8	99876.7	137754	147711	115969	102935	113087	76207	126224	66858.1	91704	112245	86354.7	105410	71028.8	93033.2	92075.9	99514.6	CBR3
161243	148882	384519	180982	189684	158288	211570	282914	137239	322632	120473	133800	6843.74	23948.4	14694.5	41794.1	95648	7668.04	8816.38	11694.1	9505.4	12973.4	17832.8	10650	SERPINI2
10876.6	9462.3	9991.93	11025	10200.1	12595.8	8912.13	11282.4	9233.1	7211.34	8837.09	9948.28	10164	9307.29	8312.85	10139.4	9469.48	8237.83	11077.1	8802.75	9120.81	9017.53	9315.71	10330	PSMD10
27497.2	25172.1	25971.2	29909.6	37307	32705.1	32194.8	35766.8	37506	26086.8	36066.3	33361.4	20419.5	29371	26417.1	27944.3	33350.7	32840.1	41874	46148.1	49056	26865	35011.1	34277.7	AP1G2
34570.5	32339.5	32852.6	37336.7	31455.9	29248.6	35993.3	36820.8	29620.3	31275.8	33376.7	29089.5	30325.2	31509.5	30899.2	37167.1	32930.4	27939.9	29271.5	30878.9	30920.2	29304.6	35521.6	28358.9	ZMPSTE24
3001.42	2352.73	2348.38	2034.55	2038.32	2558.26	2261.5	NaN	NaN	2573.31	NaN	2494.11	3590.19	2828.99	3350.5	2064.03	2650.28	3317.11	4032.17	3346.3	3225.81	2588.79	3125.39	3076.39	PPP1R37
819739	1000000	892434	895328	915718	724963	908540	886728	866245	919221	819952	812596	388120	517220	500737	546146	644782	384979	437059	420963	431803	406306	499800	375266	IDH1
9920.71	8562.46	8897.8	10503.5	10368	6064.03	7282.8	8330.22	9529.99	10421.5	8595.99	10940	10910.1	11764.3	11881.7	8645.87	11580.3	9112.34	10155.2	11641.2	10404.4	12991.8	10279.9	13169.2	GATB
40069.6	39579.3	37573.1	41286.1	33998.1	34351.1	40146.3	40484.8	39557.3	37347	34821.9	41297.6	38475.8	30847.5	31307.4	34086.2	31407.8	35791	26198.7	36957.4	31591.1	29940.9	35339.4	28352.2	SCO1
18118	11513.2	14856.6	14446	10861.4	11215.2	17402.1	13971.4	14877.9	11414	14328.4	13064.9	2964.65	4641.93	5379.34	7070.27	7940.28	5603.18	5498.12	4671.74	5671.26	5081.89	7545.86	4068.65	CYP7B1
5866.48	5470.58	6313.78	5311.6	6707.41	6662.41	7149.31	6321.27	6802.94	6834.86	5592.81	8190.93	8233.95	6759.19	9105.95	7706.79	9483.58	8173.36	6980.19	9875.28	9177.95	9750.98	10025.3	8983.57	ATRN
35753.8	33946.5	30488.9	37095.5	41192.8	35258.5	38387.4	33586.6	35716.3	27441.6	36668.7	36993.4	24700.5	29715.7	30382.6	29644.3	31900.8	28886.5	33278.7	31185.3	25567.2	25079.5	33484.1	28798.9	RBBP9
14716.5	14662	11720.8	13191	13980.2	13026.9	13814	13536.8	12853.5	13662.9	11766.1	13193	14743.9	13373.8	14005.7	12710.1	14455.1	14621.1	15191.2	14516.5	12724.1	13305.2	13999.4	13481.2	STAM2
37863.7	34021.4	42367.3	33739.1	21531.9	34960.7	34909.4	49764.5	50241.7	39115.7	34422.5	21024.4	NaN	7479.8	1614.29	11041.7	16458.9	NaN	3403.64	NaN	NaN	2934.62	6656.05	1940.21	ALDH1L1
8460.34	7872.63	9442.75	9371.53	8158.76	8986	6942.94	7624.05	10423.1	11114.5	6496.14	9546.13	10181.3	10532.2	15586.4	18094.6	10699.5	15005.9	12099.9	14025.3	16112.8	18363	14556	13917.7	TUSC2
NaN	7745.2	6399.04	7224.74	NaN	5022.3	6429.46	NaN	5873.06	5218.98	5556.56	NaN	3872.25	3887.52	4255.64	3407.75	4841.57	4039.32	2401.91	4158.84	3242.74	3567.18	3887.08	3242.69	GABBR2
4879.76	4974.49	4584.65	4538.63	3179.43	3928.54	5035.1	3989.69	4344.36	3149.07	5652.04	4555.72	3064.34	3189	2744.31	3054.18	4377.64	2230.56	3748.17	2843.09	3480.28	3482.71	2769.14	3199.91	DGAT1
12587.7	14187.2	13421.8	16826.1	19586.5	16141.6	12567.6	14165.3	14994.1	17753	16191.2	17322.1	15426.7	18695	18282.4	20489.3	21576.7	16954.7	16773.2	18982.2	18581.8	18713	18277.4	13155.5	CCNK
14227	15920.5	16611.9	17334.3	11827.8	13866.7	17875.2	17163	13463	13017.3	16971.3	21439.7	NaN	6578.93	2068.52	6075.55	8690.36	NaN	3109.31	NaN	NaN	3180.05	3683.9	NaN	DHRS3
3268.54	6695.77	6716.61	4984.08	4050.45	2618.1	5704.58	5988.13	7424.92	7853.58	5544.25	6163.25	9174.39	6474.4	5904.25	9312.38	6518.25	6286.02	5960.66	7846.81	5099.46	9372.45	6930.5	6067.04	PAK3
101815	92807.1	78472.3	78710.3	83228.7	72167.6	100043	74730.4	49728.2	56044.5	90625.8	90101.4	90582.6	74741.4	73167.7	70257.9	85601.7	83986	74397.5	90982.3	48969.1	72163.4	73974.8	90033.4	ARL6IP5
15684.1	19593.1	14732.1	14487.3	32406.2	17395.6	12938.8	14085.3	14910.6	13827.1	16129.6	13339.8	21590.1	23477.6	19455.6	19388.6	23177.4	15585	14445.3	14176.5	15246.7	14945.4	15682.6	13634.1	DYSF
2841.74	2866.37	2760.79	2851.76	1847.54	2945.76	2727.72	4234.58	2944.56	2535.1	2305.86	3238.12	3730.04	4286.62	3831.17	4199.19	3571.63	4205.96	4537.23	3842.07	4949.7	4801.64	4809.79	4962.09	PIAS1
9201.86	8243.07	7995.84	7682.71	9339.86	9345.85	8142.42	6148.29	6884.36	6361.28	8201.27	9012.33	8396.47	7907.3	6614.19	6994.13	7697.77	8407.03	10030.7	7449.23	7527.67	7288.79	9452.06	9615.02	BCAS2
48647	46418.5	44371.4	50779.3	53104.4	31903.6	47671.4	52109.3	43685.4	50180.7	50116.7	43703.7	60487.8	61477.8	56920.4	62966.7	63739.6	68676.9	38922.6	69304.4	60700.1	66096.5	61199.9	49776.3	DCTN3
NaN	38225.1	NaN	46363.2	34505.7	25642.2	NaN	43684.3	NaN	NaN	42900.6	NaN	18908.3	NaN	NaN	NaN	NaN	NaN	8364.58	NaN	16942.1	NaN	22332.5	NaN	BBOX1
19546.4	17999.8	19927	20930.3	23524.9	21390.2	18298.7	17694.2	19417.7	20138.6	19421.2	21772	20402	23044.5	22064.6	25162.6	24627.3	23814.7	21340.3	20937.3	26952.2	23257.1	22681.3	22007.8	DNAJC8
8841.07	12137.8	10124.1	8397.24	11564.2	NaN	8942.14	7131.28	9517.65	9011.68	8629.08	11207	8396.58	9730.15	10819.3	10167.5	12132.6	9308	9321.96	8506.1	11618.8	9602.35	10338.9	8877.62	SMNDC1
2558.5	1707.66	2969.21	1825.96	1866.98	1545.16	1509.86	1614.79	1753.13	NaN	1329.02	1648.18	2026.58	2357.8	2915.59	2514.17	2603.49	1887.98	2456.02	2809.47	2872.46	2402.47	1786.34	2344.16	RAD17
160538	154484	152109	162604	129257	129929	142720	168937	132234	159637	124809	157477	208020	181233	177506	180560	148163	205583	155445	179044	154040	181258	159372	161119	ATP5PD
6218.55	7237.07	6031.33	6212.84	7553.43	5424.3	5413.8	5792.21	5925.15	5731.82	5577.22	6714.9	7034.42	5982.44	6838.05	7287.23	6619.88	7105.01	5493.98	5985.97	4200.74	5758.22	7464.92	4708.44	TSPAN9
33800.3	35912.8	33511.6	40876.3	55006	45907.9	40911.1	35436.4	35999.1	35123.9	38619.3	32386.1	22638.2	24799.7	24727.2	30162.6	39216.3	31484.2	28686.2	25453.2	33478.6	19888.3	25389.6	22685.6	FLOT1
2465.24	5144.81	2945.3	2879.83	4196.61	3653.35	2995.32	2065.31	2547.55	3823.64	3479.35	2161.59	4398.85	5582.34	5776.62	4832.71	4515.5	4392.85	3281.14	4536.46	4951.05	4956.26	4594.64	5064.44	TRIO
129381	154515	112369	125808	103645	105295	115644	135297	139726	145128	88813.5	144398	189692	182682	152195	146902	109629	164285	136592	146270	150551	173152	123270	116808	ATP5MG
4365.66	3139.27	NaN	2346.59	NaN	3076.7	3693.22	NaN	3325.54	4240.42	3984.31	3973.48	5144.43	7704.15	6648.18	5512.88	6042.98	7342.7	5312.31	6951.91	6085.86	6084.46	4655.36	6965.38	MPDZ
NaN	NaN	NaN	NaN	NaN	NaN	NaN	NaN	NaN	NaN	NaN	NaN	6009.59	3349.45	5325.84	7659.32	8280.65	6274.32	15732.9	7187.9	5036.48	5917.02	4593.2	9023.2	C1QL1
18224	21415.4	17822	17728.9	21784.1	17449.5	16619.3	23129.5	15168.9	22856.2	20245.4	19984.4	83728	57081.6	55351.6	55640.5	40342.4	65148.8	38462.4	74706	35377.9	58575.2	57288.2	54860.7	CPD
2757.77	NaN	3030.6	2956.49	8270.44	4654.12	NaN	NaN	2914.14	3256.66	3273.24	NaN	NaN	NaN	2149.54	NaN	4221.87	2538.04	2002.89	NaN	NaN	2542.48	NaN	NaN	SASH3
30927.6	25835.3	32437.1	30869.8	31683	30911.9	25286.9	26000.2	24618.1	24568.3	31090.3	24046.2	22879.6	20231	19365.5	22913.8	24658.1	20713.8	21505.3	20544.5	16486.6	17204.6	22727.4	15787.2	GLRX3
NaN	NaN	NaN	2011.03	NaN	2884.48	2142.71	1353.73	NaN	1700.19	20598.1	NaN	NaN	NaN	NaN	NaN	NaN	2589.89	NaN	NaN	576.446	NaN	NaN	NaN	KRT33A
70408.6	64446.5	73667.1	66548.6	72188	64472	55938.1	63375.3	59540.9	83912.8	65692.1	67626.8	30754.3	45689.5	36633.7	40012.7	50313	32799.2	34713.7	33013.3	34608.1	34520.8	36676.7	32723.4	RSL1D1
17921.1	14897.4	15923.9	13036.7	15003.8	11628.6	13573.6	14766.8	11663	13349.4	12527.8	12942	55161.2	53268.1	56357.4	40136.9	32639.7	56172.1	51093.5	56790.8	56798	60130.6	45487.9	50793.7	WFS1
15381	23040.4	21182.2	28411.9	22345.3	36193.1	13896.7	20383.4	34350.2	19941.1	24035.6	20667.6	NaN	9494.61	8700.95	10522.2	15201.9	NaN	6737.08	NaN	2210.37	NaN	7155.51	3745.75	ANXA9
17745.2	18074.2	18105.2	20277.5	20190.5	13207.6	15424.9	18850.4	18900	18422.8	15735.3	18384.6	13365.8	13580	12949.7	14737.3	18144	10353.4	10453.9	12348	12853.4	12613.2	13850.7	10363.4	CLPX
55025.1	14341.2	14634.8	14212.6	103833	8799.56	50628.3	24366.8	16885.4	22500.2	38574.5	17429.6	1380000	1010000	1150000	925824	740465	752780	1180000	1340000	1290000	1040000	1230000	1510000	SCGN
9836.61	8446.72	10127.3	11671.5	8172.85	11334.9	11839.6	7395.16	10699.7	8331.39	10811	9988.6	17659.8	15189.2	12530	18098.5	12729.1	21996.2	16829.8	18916.8	19287.2	19709.4	17343.1	18586.7	NEBL
NaN	NaN	NaN	NaN	NaN	5234.44	NaN	NaN	NaN	NaN	NaN	NaN	8355.19	10432.3	10334.2	9460.66	9529.03	8959.06	9012.51	9867.5	10244.7	10145	9168.15	11393.2	NEURL1
4425.55	4603.71	NaN	4346.56	6472.7	5838.07	6825.26	5496.14	4753.94	4192.34	7578.39	4573.5	6702.57	2607.49	4169.53	4350.42	5049.08	3974.32	4673.55	5114.3	4737.75	5945.03	5182.33	4685.59	SEC14L2
NaN	NaN	NaN	NaN	NaN	NaN	NaN	NaN	NaN	NaN	NaN	NaN	NaN	NaN	4363.63	3652.94	NaN	4577.06	5173.48	4215.16	13723.5	4878.15	9758.06	10764.1	STC2
34693.5	19975.5	26849	20095.9	16857.7	27251	23061.2	20082.8	25130.3	21030.8	23744.4	18057.1	15452.6	19499.7	17838.8	18643.8	18129.8	15023.1	18698.2	21028.1	17730.8	18116.4	18118.4	15097.2	TM7SF2
6754.16	5796.17	7190.45	6082.86	5057.07	6425.01	2420.14	5854.07	4169.42	9235.46	7182.48	3926.02	2491.15	4547.03	6615.14	3574	2163.69	5263.5	3610.1	2873.11	3593.46	4329.93	3515.12	3229.51	SNCG
9172.73	8740.15	10531.9	11320.8	11031	10439.7	9217.86	10021.2	11265.1	10532	9456.26	11085.8	11915.4	9037.59	11799.3	12605.7	14116.4	10508.6	11118.4	9501.38	11440.9	11867.5	12445.9	10524.2	CIAO1
7201.28	9496.82	7821.3	10164.4	11680.3	11439.3	7345.3	8254.53	7257.94	9467.1	9756.04	8354.69	9878.59	9935.59	9633.43	8346.97	10064	6266.52	7191.37	7252.79	6113.02	8437.21	7314.85	7702.15	PDE5A
1386.05	2453.4	2020.31	2202.58	2513.6	2034.37	1748.91	1733.53	1663.77	2248.48	2142.88	3990.01	1947.65	NaN	1302.47	2069.5	1245.86	2339.91	1828.38	1513.68	1531.34	2292.79	1847.08	2010.82	DFFB
83671.9	70192.6	79514.1	76308.8	48283.3	61067.1	74927.1	71925.3	67845.3	64864.8	63283.2	84414.9	37246.7	42034.6	32361.3	45050.3	42421.7	34112.4	35593	38757.7	27542.5	36437.1	35616.9	40324.3	SRP72
5508.89	NaN	3663.59	NaN	3877.42	4884.5	4706.51	5420.01	4119.94	4981.62	4481.19	6536.3	3889.36	4717.13	3893.62	4807.33	2907.71	3878.89	3909.8	2367.52	3538.87	4839.79	3115.48	5657.8	DXO
251833	231470	324817	311316	250982	249349	261662	243485	264015	270329	257988	263821	122441	129668	173239	216369	184968	142206	125930	124868	163911	151794	169888	161676	DDAH1
3814.95	NaN	NaN	NaN	2604.07	NaN	3654.62	4459.01	NaN	NaN	NaN	NaN	NaN	2633.42	3962.82	NaN	NaN	3570.21	3834.87	3727.24	3546.5	3183.45	NaN	NaN	RECQL5
3454.49	2915.66	3447.18	3901.25	4182.61	3044.8	3239.46	2736.09	3652.8	2399.06	3301.44	4615.45	3742.09	3301.41	4089.07	6226.75	5416.28	3460.2	4363.63	3602.99	5189.74	4558.75	4142.39	4474.4	URI1
8757.97	7046.47	7886.46	8744.91	11807.9	9867.25	9543.98	9065.26	7297.39	9803.27	10192.9	9327.67	31338.8	26146.8	26972.6	25182	25049.6	29010.2	35584.7	31604.7	31538.9	34729.1	34851.7	39744.8	B3GAT3
681.055	617.352	751.035	675.348	1514.57	1390.95	977.283	509.627	1164.06	1294.85	NaN	NaN	NaN	NaN	NaN	NaN	1546.01	NaN	556.669	NaN	NaN	NaN	585.479	NaN	STK17B
19568.7	21532.9	22449.9	20330.5	28097.6	22837.1	20674.6	19560.8	21148.1	19027.9	21393.4	20998.4	19378.2	22124.8	20601.1	21692.9	24311.4	19891	18623.4	19528.4	20715.7	18090.7	19530.6	20831	MTA2
8768.43	9886.04	10823.6	9941.53	9547.86	21812.5	10171.6	9099.79	8313.26	7117.7	11820.8	14538.6	5353.32	7290.37	7519.04	7576.45	7476.69	6266.5	9971.44	5626.48	9834.82	7440.36	5508.34	10804.3	ALDH1A2
3962.7	3628.18	3903.18	4329.12	8741.58	8389.45	5959.1	4320.26	3574.56	4064.88	5897.8	4130.98	4171.06	4513.1	3202.44	4789.21	5003.22	4444.55	4450.48	4904.1	3045.89	5000.21	3713.68	5323.27	STK10
8180.32	NaN	NaN	NaN	8057.4	NaN	NaN	NaN	NaN	NaN	NaN	NaN	8023.87	6426.87	7575.41	6716.31	4624.36	6187.53	8562.3	7681.38	7943.53	7086.23	8003.68	8663.35	ACTL6B
NaN	2818.31	NaN	3368.62	7396.17	3130.86	1321.76	NaN	NaN	NaN	2248.4	NaN	NaN	NaN	2229.03	NaN	NaN	NaN	NaN	NaN	NaN	NaN	NaN	NaN	GFPT2
8622.62	10381.8	8740.19	12357.2	9540.98	7179.92	10051.6	14872.5	11967	8228.15	9236.98	8074.85	34345.8	34469.3	34798.2	26911	16302.1	21365	27967.6	29144.3	24189.2	26654.9	28059.9	24711.8	TPPP
8140.42	8981.16	NaN	4693.63	NaN	NaN	5626.31	NaN	7520.19	6399.4	NaN	4419.17	6360.95	7336.91	6453.77	7029.68	5570.24	4667.01	6035.78	6296.44	6284.56	5315.23	4612.15	5483.53	BAIAP3
1659.1	2072.09	4381.29	1219.67	NaN	2352.71	2069.88	1780.65	1804.27	2124.4	2573.68	2379.76	NaN	NaN	1089.83	NaN	NaN	NaN	1300.78	NaN	2094.65	2253.86	1066.24	1523.29	SLIT2
NaN	NaN	NaN	2332.62	NaN	NaN	NaN	NaN	1852.21	2489.12	NaN	NaN	1384.01	2135.08	1383.71	NaN	NaN	NaN	1368.62	2413.23	3091.02	2386.83	2837.87	1608.41	ATG12
5756.6	4370.39	11438.2	NaN	15465.6	NaN	6457.58	7255.76	4167.5	5280.04	8555	5264.88	20119.1	22698	19114.4	18406.5	18340.8	20172.8	16002.6	23465.7	23647.6	19939.5	21555.2	19801.3	NOL4
25584.9	25272.2	26965.8	28734.8	22044.5	15337.3	27377.7	31559.9	29108.1	29260.6	28863.1	39782.8	6400.77	10066.2	10025.7	10881.1	14542.6	5305.32	12539.2	9122.68	7804.72	12845.3	13499.8	8230.14	KBTBD11
11592.4	10419	11831.1	11092.4	10766	11827.1	10672.7	12074.3	11530.3	11831.7	9262.4	11765.4	8925.87	8936.85	8019.98	8608.81	11081.6	8210.95	9241.88	9167.21	8695.89	7536.09	8683.21	9095.25	LTN1
35390.8	32678.6	29148.2	28518.7	29582.2	27844.2	33339.7	35986.9	26295.8	34533.4	28990.2	30081.9	54415.7	48625.4	43332	42211.2	37539.5	47793.5	45188.4	51121.5	40605.6	49353.6	47890	46492.6	TOMM70
4137.25	4052.23	4240.33	3998.53	4559.11	4877.18	4546.91	5506.18	4918.61	5741.2	4620.86	4986.27	6775.74	6302.35	6284.4	5594.83	6402.55	6203.66	5547.46	6729.17	7049.16	5126.84	5856.73	6214.59	IPO13
6505.26	6033.31	6831.37	6149.03	6413.65	6874.91	6402.24	6199.06	6487.31	6743.25	5926.16	6872.38	11829.2	14556.6	13803.7	12317.7	10156.5	12021.3	13184	10199.5	16334	12329.8	11634	10967	DDHD2
36474	25278.3	31138.2	35840.2	40535.2	29697.4	44254.7	28889.9	46493.3	30136.5	41044.9	36390.4	85286.3	57938.3	83483.8	68088.9	68800.1	60013.3	83932.8	85333.4	75022.4	63423.5	81140	72188.1	MYO1D
6233.73	6683.24	5714.24	5498.12	6547.17	6521.64	5400.37	5389.58	6176.74	6281.59	7199.95	6209.81	5869.8	8232.64	6119.3	7491.95	8475.62	5732.5	6156.6	6759.59	5974.62	8197.08	6584.08	5835.62	TOX4
90323.9	81299.8	79053.6	81238.5	59654.7	59087.9	81973.3	78989.7	61557.9	59722.7	65513.7	82693.1	77228.5	60774.2	47053.4	65011.9	61713.3	55551.9	54488.9	66255.2	44823.7	55623.3	53958.5	71274.8	SEC24D
4289.28	NaN	4501.18	3540.14	NaN	6539.9	4509.85	5131.25	NaN	4605.78	2969.99	10688.5	16704.5	11608.4	16062.1	18068.7	12001.1	23173	23209.9	24000.8	21430.6	17116.2	18607.7	21320.3	NFASC
3053.85	3467.69	3487.94	NaN	2825.91	2048.65	3194.73	4728.45	3201.23	3479.61	4033.73	2922.81	3625.72	4384.07	2438.05	3824.57	NaN	4454.55	3706.82	3008.9	4559.04	4389.42	3558.41	3216.87	SUPT7L
263375	253845	257718	274653	171704	181102	247163	264271	247353	217626	228809	293511	139368	161842	130217	165299	164339	129818	116116	149491	119446	141984	143339	155359	UFL1
126381	170513	145766	133727	135345	125207	117649	118609	133575	122327	152123	135731	40154.2	73544.2	62106.4	65078.4	95479.8	43292.5	39095.9	46790.7	40575.2	35645.9	57803	47366.9	SORBS2
1002.18	1603.92	1532.39	951.067	1101.02	1325.01	1662.12	1912.73	1425.03	1405.68	1255.19	1577.2	697.55	599.793	711.295	1425.35	760.169	463.807	1135.55	917.112	345.566	567.413	701.043	938.363	TMCC1
9027.87	8546.78	8758.94	7640.02	9300.22	9778.28	8364.28	7483.79	9169.99	9597.85	9556.83	6486.48	9201.02	11190.2	10162.6	11563.8	11665.5	9770.03	10558.4	7985.9	10741	9371.86	10242.8	10872.9	PHF14
19914	23182.1	15169.1	21441	23876.8	20309.4	18779.3	12035.9	30676.2	11965.5	22889.5	15234.7	NaN	7340.57	4857.31	7055.25	11294.6	NaN	4062.6	NaN	NaN	NaN	4720.86	1485.12	TMEM63A
4401.76	5813.79	5597.91	6501.89	5388.55	5302.27	7342.52	5420.65	6386.88	5622.74	6070.34	5603.36	6603.29	5981.66	7071.04	6935.85	6257.35	5928.31	9122.39	6982.12	6945.32	5643.12	7447.51	8003.3	FARP2
10241.6	9898.17	10579.9	10021.2	8364.54	9754.37	9464.49	10469.3	9483.69	10141.3	9352.78	9755.84	11893.5	11077.8	10520.9	11845	9486.22	11791.4	13054.4	10328.4	11419.1	11201.9	11784.4	10151.9	UBXN7
13026.2	15168.1	12829.3	12562	14892.2	17601.8	11255.8	13100.7	14574.3	14511.3	13865.4	12344.8	13098.3	14522.9	14316.9	13875.1	14342.8	13336.2	17497.9	15303.1	12022	15189.7	14053.4	11583.8	SUN1
127444	138818	108753	140196	99040.6	91237.2	132281	119679	95068.9	85944.8	111757	145110	74573.3	78285.3	63029.6	88862.5	89044.5	63622.8	83854.9	77103.3	69972.8	63241.9	78397.3	82252.2	PLPBP
46875.9	51420.1	45799.6	53275	46363.5	41764.2	60235.3	47914.3	46742.6	45860.3	42660.4	41880.2	30737.9	33822.3	24121.8	29270.6	31927.8	24291.3	27496.7	25472.8	22862.6	25369.4	26349.3	19732.3	ERLIN2
29879.6	28261.6	32497.8	30309.9	34314.4	31923.9	29887.7	28655.1	33942.9	30385.2	34950.3	33214.3	35570.4	37460.1	34954.8	38413.6	40283	36019.6	37616.5	36220.9	43265.6	34413.8	38059.9	38246.1	PRPF6
NaN	NaN	NaN	2263.03	2635.82	NaN	NaN	NaN	NaN	NaN	NaN	NaN	3252.07	2298.39	3019.6	3460.85	3255.69	2853.17	2803.18	5045.43	4101.37	3083.02	3725.37	3957.42	ADGRL1
9612.54	16677.9	12852.7	8256.98	8016.27	6189.88	4978.29	8388.55	8920.55	9732.59	6857.14	4748.27	NaN	4971.48	2740.75	4646.09	5082.47	1334.92	NaN	NaN	2598.22	5269.24	1987.04	NaN	ABCA8
3657.23	4418.15	4136.88	3649.9	4291.67	4267.68	3403.95	3193.29	4700.23	4086.56	4461.21	3790.94	3798.26	3672.14	4762.93	3565.83	6841	5226.24	3166.97	3306.34	4556.36	4636.37	4397.9	3521.3	PCF11
5733.85	4811.49	5076.57	5211.5	7818	7163.83	5891.75	6180.39	5518.71	7010.89	6638.71	5042.34	10290.2	10831.4	11141.4	10872	10356.9	11146.2	11972.2	11263.8	10800.5	13075.8	11297.6	9667.46	FRYL
18120.9	16709.1	14493.2	13924.8	18325	27076.8	15011.2	17460.4	16025.5	13705.3	15017.3	13638.4	35261.7	28964.7	31894.8	28131.8	27247.9	30120.7	30280.1	36224.2	24840.5	37390.3	27662.2	30865.9	ENDOD1
4063.84	3874.39	3599	4163.35	2948.27	3643.72	2475.72	4452.01	3309.13	4261.95	4464.1	1572.21	2635.18	2314.49	3106.73	2651.36	3504.51	2165.03	2995.77	3845.66	2209.1	2868.42	2146.05	2011.33	CDK14
4964.23	NaN	4339.84	4571.33	5004.5	5668.17	4767.94	5903.26	3845.65	4006.36	4362.22	5445.31	7932.4	5599.78	6490.11	6113.89	6095.24	6588.35	6518.73	5560.4	5006.39	6955.45	7521.97	7105.15	GLCE
71687.3	69282.5	105609	79684	56994.8	50189.5	48112.8	51050.7	73797.7	63355.7	52609.4	60029	124469	165218	109144	195964	99066.1	147463	117215	117054	129698	119401	104415	123914	GLS
1508.39	1038.71	1212.42	1264.1	NaN	1063.4	1174.77	1161.18	NaN	NaN	1419.87	NaN	505.303	1478.23	1510.55	1517.48	1530.16	NaN	1642.24	1835.97	1235.51	1103.2	1286.27	948.817	UBOX5
3628.84	3308.89	3991.63	4083.33	3781.08	3630.23	3090.67	2991.64	4202.05	3440.83	3826.82	3031.32	3001.07	4539.38	4009.86	4193.69	3885.07	3953.33	2609.18	5170.41	3509.24	3928.64	3018.26	3760.53	FBXO21
1582.3	NaN	2170.29	2900.29	1994.77	1664.04	2425.2	NaN	NaN	NaN	NaN	2413.93	3557.46	3738.84	1869.48	3645.78	3131.67	4070.55	3689.14	3586.55	4359.83	2302.08	4146.72	2480.99	MTCL2
9170.39	10180.2	8141.72	9188.6	9456.94	9408.52	9086.85	9710.34	9090.15	10068.7	8420.69	9237.4	8281.84	11040	9461.19	10611	11302.3	10979.5	9384.23	10537.2	9619.96	11960.1	9634.23	9466.42	USP19
2021.72	1736.01	2012.42	2094.65	2703.73	3036.79	2968.66	2840.97	3119.76	2344.37	3035.92	NaN	6478.1	6147.54	6450.32	5323.1	5320.08	5889.69	5644.11	4992.15	6125.88	6390.59	5517.96	4798.58	WDR47
31473.4	35847.7	30471.7	30466.7	34294.6	31962.3	36591	34736.8	31176.5	33125.3	32620.6	31128.2	34034.6	39269.2	34510.2	40300.2	39490.3	41410.2	46014.4	40739.2	41101.1	37844.1	40255	42862.6	AP2A2
235577	233829	245555	237280	179076	200080	234359	238742	190817	195729	196171	240747	212791	190587	171051	204293	186874	192606	174183	193097	140841	181542	164005	195280	SEC31A
6757.87	8291.73	13002.7	9135.06	8945.63	6765.46	12812	10786.1	7656.76	8980.26	9585.51	11840.1	3543.13	3308.32	4669.96	5903	5822.97	3502.28	NaN	NaN	4440.2	5714.45	3422.36	NaN	CLSTN1
2895.25	NaN	NaN	1787.39	NaN	2023.92	2512.04	NaN	2265.64	2008.06	2732.53	2641.21	3134.6	3404.79	4341.12	3038.15	NaN	2311.08	2679.2	2994.15	3007.68	3640.05	NaN	3088.18	ARHGEF15
10561	10507.1	11365.7	11430.1	11530.8	13521	9665.59	11279.8	9240.44	11042.4	10627.6	10356.8	11456.5	10909.6	12506.3	10409.4	14580.7	14387.7	14852.8	12815.8	11538.3	11757.8	12459	13492.9	HEXIM1
9722.38	12383	12296	14598.1	13474	12750.5	10682.5	11625.3	11896.6	11162.9	10560.8	11127.9	NaN	5224.35	3095.29	6984.5	7775.16	3582.61	5129.4	2273.64	NaN	NaN	5045.81	2555.89	TJP3
2606.99	1546.35	1857.97	2041.02	1463.23	2159.98	2434.07	NaN	1769.93	1868.53	2379.11	1689.46	2363.6	2630.89	1701.03	2397.65	2676.89	2459.9	3640.19	3858.9	2124.6	3802.33	3570.94	2759.66	RPP14
10231.9	8028.01	7412.14	6766.67	4995.89	7536.27	9570.27	7578.17	6678.85	5571.61	5901.26	9461.48	6533.54	5114.35	5567.4	5315.33	4417.94	4660.84	6558.07	5133.54	5210.63	7558.68	6006.75	6046.83	YIF1A
6134.53	5763.66	4759.38	5333.71	6287.42	5638.72	5528.83	6573.69	5170.7	6285.92	5398.68	5464.43	5539.61	5343.48	5099.09	5327.73	6448.88	4718.3	6720.89	5470.27	6584.74	5808.45	5936.41	7161.07	UBR5
12064	12696.6	12173.1	13400.6	19087.6	20655.2	13546.7	15850.6	13028.9	14745.2	16390.7	11979.3	19640.1	22418.3	23223	20882.4	24877.1	26021.5	26079.4	18807.7	26210.4	21594.2	24351.3	22116.7	AGFG2
NaN	NaN	NaN	NaN	NaN	NaN	NaN	NaN	NaN	NaN	NaN	NaN	12288	9701.08	13305.6	9803.86	5530.38	15134.1	9444.64	9673.08	14171.9	12207.2	12138.1	11899.8	NKX2-2
7640.54	11315	10604.5	11193.9	12304.1	7387.27	8720.11	8795.22	9708.72	9919.1	9812.75	10032.1	10150.8	8646.74	11913	10201.6	10164	14541.8	11646.9	10187.1	12974.7	11714.3	13313.8	10898.4	SCAF4
10723.6	12010.7	13525.5	14687.4	11359.9	13924.9	14146.8	17735.7	11647	13266.9	15935.1	17816	13597.7	12999.5	11664.7	13762.8	12474.9	13846.6	11051.1	12413.4	12607.2	14106.8	13677.9	17433.2	NDUFB6
12406.1	12955.5	10447.4	11554.4	13480.4	13795.4	15306.4	13124.3	10930.1	12538.6	13077.9	14932.4	30619.6	23113.9	22932	24491.9	18863.4	29521.5	33724.5	30954	20635.8	30826.6	26710	31872.8	MFN2
NaN	NaN	NaN	NaN	NaN	7389.27	NaN	NaN	NaN	NaN	NaN	NaN	NaN	NaN	NaN	NaN	NaN	NaN	NaN	NaN	NaN	1001.57	1155.88	NaN	DUSP14
366137	353142	229649	349082	69246.7	178374	649164	372071	213796	178931	323456	321144	12229.3	84394.8	13103.9	81901.7	45085.7	3580.56	22691.6	18013.5	9047.06	7414.64	60510.6	27004.2	AKR7A3
7770.72	6236.05	7176.06	7370.84	9778.51	7245.16	5942.27	6258	7459.76	8297.51	7226.76	7138.9	6698.81	5961.02	6882.7	7603.16	8843.03	6712.01	5851.15	5925.96	6247.35	7722.9	8297.97	6813.02	UBE4B
17019.3	21693.6	14661.4	14246.9	17172.1	18445.8	16759	19129.7	16376.5	18127.4	16065.2	19991.7	19088	20782.9	15681.2	17142.7	17570.7	18968.9	15298.4	22584.7	16240.8	21807.6	16666.7	12645.3	ZFPL1
19914.3	20456.7	20069	19397	23798.6	19547.7	19815.9	26926.8	20717.5	22225.3	20516.8	21827	32245.4	29836.5	26526.9	27814.2	26929.3	29726.8	26928	34721.1	28452.6	30004.7	28819.5	30573.2	ELP1
13299.4	6881.4	10499.9	5116.72	3555.53	11946.5	5424.7	7361.56	5780.38	6655.34	4408.78	5486.7	2032.69	3162.23	2403.07	2308.78	2843.92	2683.28	4406.54	3237.27	3415.23	3695.78	3377.76	3984.08	UBL3
3783	4391.16	6021.17	6332.68	5810.96	6546.83	5173.78	4133.65	5134.18	5762.68	5457.33	6148.17	5692.87	5341.43	6331.64	6370.29	7456.57	6467.63	5634.78	5075.19	6227.51	6121.26	5941.71	4772.19	GABARAP
15602.1	14523	14284.4	12266.1	11034.1	2522.09	13922.5	17040.4	13754.7	19604.8	16063.9	14700.4	17521.6	18958.1	15668.4	14833.2	11495.2	12594.2	9862.48	11948.2	18499.7	11832.2	13003.1	12480.7	NDUFA3
95940.2	106726	103450	106286	79964.5	79065.9	90722.7	119422	114884	118591	101833	139279	112917	112779	110490	116205	96461.5	103312	80926.5	122883	115399	122669	112926	109693	NDUFB4
39147.9	40630.6	52410.8	41947	31252.1	35758.8	43491.1	47505.6	40922.8	46308.6	41924.1	52395	51798.4	40949.8	53379.5	48824.3	39963.8	47115.4	36051.3	45497.7	41937.6	48008	48021.2	52960.2	NDUFB8
NaN	NaN	NaN	NaN	NaN	17711.4	NaN	NaN	NaN	NaN	NaN	NaN	NaN	NaN	NaN	NaN	NaN	NaN	NaN	NaN	NaN	981.544	NaN	NaN	SCEL
25299.4	27278.1	37578.7	26131.8	22491	20599.6	23527.1	35855.6	38025.1	34223.1	30460.1	30342.1	23630.5	34806.7	35942.6	32809.1	28749.9	27603	18309	34832.6	30783.3	36694.8	32308.6	28170.7	NDUFB2
29871.2	29990.2	37108	31942.8	23185.1	24438.1	28841.5	38909.9	40123.9	36166.7	29466	39626.3	30518.6	31217.4	34080.5	34005.5	26200.8	31480.4	24862.8	32563.5	33246.9	36505	30861.9	28156	NDUFA7
6691.43	4836.89	4497.24	3960.78	3954.28	3219.71	3182.64	4463.8	2325.55	1817.09	2857.01	3484.58	3679.57	NaN	NaN	3853.71	NaN	3024.42	3753.97	3139.44	2809.07	NaN	4080.78	3373.06	VAMP5
34054.9	41588.7	34461.9	38544.5	36483.3	31867.2	31030.8	37102.9	38749	36123.2	34227.8	24132.8	50236.2	43971.4	43328.7	46148.3	38432.1	38992.1	32776.2	42592.3	48899.6	51559.5	44181.2	37792.9	RTN3
24181.5	24878.5	21933.5	26014.5	21990	27790.8	22921.2	27475.8	28177.2	30380.9	21007.2	25208.2	18596.1	22466.7	20269.7	21684.8	19775.9	19378.7	20288.2	18956.5	20952.6	20746.3	21217.1	17671.9	LETM1
3836.46	3313.67	2943.5	3588.75	3664.48	5816.7	3891.78	4066.91	3299.64	5959.57	3881.53	3429.46	5876.69	5136.89	5299.46	4441.36	4905.77	6018.58	6053.97	5537.22	3937.8	5440.41	5326.39	4536.11	EPN2
6288.79	10236.7	7677.33	9262.38	19875.3	17926	10147.3	NaN	10774.7	3832.46	9983.03	10431.4	28351.3	19225.4	22661.5	24252.9	32747	26903.5	13735.2	24782.1	15794.9	20399	20154.2	20329.5	STBD1
20192.3	20249.9	20454.1	20557.7	22238.2	17671.2	18033.8	14146.1	14923	15640.9	17521.7	18055	29301.4	22618.2	24247.7	22900.4	21585.9	28482.7	27947	23250	22823.1	22742.8	28722.7	23505.9	ZRANB2
16742.5	18293.1	17138	16662	19078.7	17050.1	18265.6	17661.4	17889.6	18337.8	19003	16203.7	16908.9	19421.3	23987.1	21208.3	21029.6	19504.6	21438.5	21943.9	26455.2	18269.1	23955.6	21992	SNX4
17370.1	18201.6	17235.3	16968.2	19254.7	19561.3	17691.8	15842.2	16338	16911.1	17305.8	16742.6	17971	18146.1	17390.9	20182	20060.3	18991.3	19865.2	16264.6	16853	18411.7	19700.9	17664.6	LUC7L3
6063.23	6105.17	6573.53	5895.02	7208.63	7321.01	6019.03	7187.26	6442.89	6270.28	6323.42	7184.76	6115.79	6930.72	6820.9	5962.28	7207.95	6862.81	7086.24	7056.64	6484.17	6940.37	6617.98	7745.9	SBF1
26066.3	25682.1	28449.2	24161.1	23042.8	23588.6	27268.2	27903	18838.7	19757.6	27061.8	30194	27073.8	22541.8	20308.1	23102.2	20634	21963.6	24142.4	23627.4	16553.7	23027.7	22455.3	28034.5	GOSR1
25352.4	26393.3	25451	20653	19910.6	21467.7	23611.8	25173.5	26236.3	19071.3	19636	25860.8	19871.7	25785.3	18732.5	27915.1	18400.6	25333.8	28179.6	18271.5	19544.2	24346	23219.5	20624	KAT7
9676.6	8766.18	10876	9134.38	7005.94	6684.56	15915	11551.3	7520.85	8033.36	8775.37	10402.2	NaN	NaN	4916.61	4018.79	NaN	4561.73	4934.84	4260.92	6503.51	2851.26	5761.04	2941.02	ABCC6
3797.46	4278.77	NaN	3286.23	5924.35	4503.71	4496.1	4673.82	4713.93	4521.76	3903.44	NaN	7906.85	9572.21	7669.86	6713.86	6607.27	8970.35	8618.87	8506.83	9952.8	9992.73	7992.8	7281.92	SLC25A14
7681.42	6289.76	5880.56	7719.07	6755.8	6537.43	7124.17	7884.24	6743.87	5766.94	5329.93	6939.77	7635.5	7053.5	5905.67	8274.3	5318.53	6315.23	8855.77	6168.51	7462.52	5752.25	7205.05	6781.36	ATE1
2476.25	NaN	2843.69	3302.99	1747.51	NaN	2648.63	2464.66	2069.92	2066.82	1999.08	2819.62	3482.64	3646.94	5346.02	4276.33	4301.07	3703.48	3757.41	4187.79	4307.02	4006.94	4794.38	6044.46	PDE8B
67306.1	53297.5	62408	60507.1	46936.9	61622.9	74955.4	71559.7	53526.5	58415	58049.8	54584.2	81210.4	70816.9	69475.6	60764.5	59493.9	70102.2	78611.4	78524.8	63027.2	72882.4	63806.5	59225.8	VAPB
2250.04	2707.03	3442.39	2613.01	3337.15	4255.87	NaN	2884.09	3318.88	1625.42	3109.03	NaN	NaN	NaN	2156.04	5545.42	3231.95	4531.03	1741.25	3223.66	6364.22	3925.8	2551.44	11339.1	RASAL1
16022.2	12138.4	13484.6	13298.8	10727.4	11711	11669.1	12666	11569.9	13536.6	13343.2	12108.6	12255.9	13022.3	14375.6	12839.9	11222.7	14354.8	13101.9	13839	15024.3	14963.1	16367.5	15577.4	SNAPIN
4748.57	4946.2	6164.83	5412.9	5372.14	2967.75	5945.87	6639.4	4936.77	7104.36	5278.42	NaN	2144.02	NaN	3528.87	4169.97	4235.64	4772.17	2552.59	3633.4	3923.36	NaN	3508.38	3215.75	MPZL1
35093.3	35648.5	38074.9	33727.4	33394.1	31036.9	34539.4	42435.7	38891.1	39315.1	35725.8	37474.5	42278.1	41900.3	41922.1	39160.7	33662.9	40077.5	29524.1	40544.9	35292.1	41543.3	36336.1	34079.3	NDUFC2
85609.4	75395.4	81707.8	76790.9	60426.5	62312.3	76403.8	94373.2	75135.8	75577.6	71625.8	92744	80757.3	74087.4	76387.2	69542.9	66109.6	75931.8	61975.6	72065	65329.7	73734	65734.9	70910.7	NDUFA10
21689.6	21381.8	20765.9	23529.5	29894.5	24720.9	27237.8	20452.9	25254.6	22655.2	28572.2	18760.2	27698.2	21740.8	28040.4	26788.1	31580.6	26343	26222.5	28304.2	28859.7	24753.9	32678.5	24534.2	FKBP9
NaN	1841.09	1406.79	2096.49	5557.99	5638.44	NaN	NaN	1139.41	2283.13	2324.17	913.344	4044.51	2705.87	2590.58	4295	4659.23	6960.85	3412.27	2778.09	3727.39	2705.49	3622.3	3191.62	CELF2
181881	199455	198459	190410	214241	187036	202122	202206	207784	182620	221180	208996	162161	189109	224970	212170	220937	204490	210191	207744	239424	189724	238960	233078	PGLS
32768.8	31298.6	28722.2	27662.5	34932.9	29949.3	26962.8	28906.9	33641.9	30164	26397.2	28042.4	80532.6	69894.1	74349.2	83374.5	65959.5	117028	51423.6	53371.8	90698.1	72968.1	103515	75766.4	PAPSS2
12201.7	13448.9	13633.8	13976.5	19101.5	11897.3	12535.5	13339.4	13703.1	13072.7	14739.1	13014	11327.7	12429.4	13215.2	13495	14924.1	10848.9	11344.8	11551.6	11649.6	12730.6	10745.1	11010.4	ATG7
5814.19	NaN	10583.7	6189.98	7375.67	11888.3	6911.54	9392.4	7868	NaN	6351.51	7406.91	11676.4	12565	13435.4	12821.4	13206.1	16233.5	16362.8	18543.5	18736.3	15042.1	17798.9	13504.3	TACC2
12494.5	11232.6	11407.9	12299.9	13581.7	10180.3	11789.1	13172	11347.5	14850.8	9887.59	10979.2	11953	12316	11887.2	13134.7	12399.9	10969.4	11601.5	11262.2	11343.5	13086.5	10655.9	11326.6	FARS2
36004.4	31993	40424.9	38965.5	40253.8	37131.2	37176.5	35016.8	33277.3	31899.1	36423.6	41720.4	42423.5	39595.1	45974.6	40756.5	49541.4	44532.5	47810.4	45869.4	45609.3	34006.3	46836.1	53887.9	LYPLA2
35939.9	35936.1	41624.5	37382.8	48836.8	38571.4	38737.5	36634.6	31380.8	34828.3	43753.5	36080.4	38541.1	36888.7	39115.1	43367	43993.5	38529.5	36332.2	34359.3	35895.6	36652.9	39923.8	37877.2	IPO7
5261.92	4046.27	4579.23	5281.51	6417.9	5104.27	4663.85	5731.69	6335.62	5420.96	5234.91	5698.12	7100.06	5960.34	8339.55	7013.36	5973.2	7437.59	6056.96	5381.84	7939.13	6447.2	5952.72	7171.37	ARIH2
1606.94	NaN	2441.87	2535.86	3615.04	2481.31	2056.22	2933.29	2161.46	1589.79	2514.28	NaN	1100.57	NaN	1214.36	1543.49	2529.18	NaN	1116.82	NaN	1667.73	NaN	1336.14	1146.57	MAP3K6
177600	180208	225213	201484	136152	164154	199279	204632	180538	135433	150125	204354	62928.2	69087.6	49781.9	76467	87812.2	46369.6	64801.9	55901.3	36662.7	47257.2	63442.2	65440.3	PGM3
13199.4	12449.6	13988	12909.8	11878.2	9452.17	13401.4	12785.1	14010.9	12788.7	13313.4	13809.5	13455.8	15549.7	14408.4	14199.5	14950.6	13000.9	16677.6	14140.9	16564.2	15432.2	13616.3	14057.3	MOCS3
15714.1	17629.4	15919.9	14829.8	18317.6	14294.6	15471.1	16587	18197.1	15842.9	19022.4	16510	17584.2	17492.6	18056.4	15957.2	20344.9	16235.3	18097.2	19600.3	20448.4	15382.3	20047.6	18155.7	CD2BP2
2531.22	NaN	NaN	NaN	4227.6	3102.92	2994.36	3278.96	4011.49	3161.64	2673.63	NaN	2637.58	3965.73	4068.79	4197.76	3551.42	3277.76	3240.04	4441.3	3830.12	3016.72	2991.42	3441.45	MED26
1479.31	1912.83	1813.6	1461.02	2003.21	NaN	1659.04	NaN	1494.45	1826.44	1340.2	NaN	2465.04	2090.68	2552.84	2661.91	2284.95	2132.62	1457.81	2493.71	2440.88	1867.32	2100.48	1754.89	ZFYVE9
8282.55	10390.7	8252.68	10401	12180.4	12488.5	10704.5	8352.52	9979.5	7908.76	10400	7382.4	4111	6162.45	5756.86	5431.41	7800.62	4313.68	4617.67	6036.01	4752.3	3899.8	4761.98	4658.7	SVIL
6029.47	6377.15	6497.3	6060.36	8388.36	5987.59	6279.6	6610.89	5155.78	4691.34	6794.75	7135.84	4159.17	4328.62	5445.48	6318.54	6272.41	4414.74	4534.26	3760.9	4493.45	4682.03	5517.39	5391.81	PIGN
2462.01	2354.57	3149.21	3567.29	3542.9	2935.06	1807.58	4769.91	4818.21	6294.44	4015.43	4722.19	3616.62	NaN	4475.18	3576.11	3893.2	2012.69	1554.17	NaN	3950.72	3024.3	NaN	NaN	PAPLN
2104.31	2321.97	1884.41	2116.39	2268.77	2633.04	2639.93	2602.08	1390.43	NaN	2411.6	NaN	2129.17	NaN	NaN	NaN	2002.48	2272.5	NaN	NaN	NaN	NaN	NaN	1253.93	BAG4
39474	35293.5	35304.5	40131.4	39774.3	53002.1	39239.1	37660.1	37201.7	40857.4	39031.8	36975.6	46438.5	45659	43728.9	49341.5	41326.4	58229.7	42085.9	46004.7	42282.7	49821.7	46063	41410.2	AHSA1
2106.44	NaN	NaN	NaN	1639.97	1787.57	NaN	NaN	NaN	NaN	NaN	NaN	NaN	NaN	NaN	NaN	NaN	NaN	NaN	NaN	NaN	NaN	NaN	NaN	SLC34A2
NaN	NaN	NaN	NaN	NaN	NaN	NaN	NaN	NaN	NaN	NaN	NaN	1687.15	NaN	1215.3	2042.09	NaN	1832.61	2267.92	2059.57	1467.63	NaN	2314.6	2706.87	ADAMTS2
7927.24	6969.61	7800.91	8356.87	7192.37	6440.88	7072	8197.25	7909.62	7241.97	8523.48	8168.39	6354.93	6836.91	7137.66	7038.7	6379.85	6195.42	6730.96	7801.64	6895.68	5853.26	8187.86	7656.5	PARN
22346.6	16761.3	14822.8	16688.8	13699.1	8593.83	20797.6	22554.1	29911.3	14199.1	14089.7	17585.6	11457	12381.9	11352	13577.1	14981	10778.9	14376.5	14112	14823.2	11464.8	12748.7	12918.9	PSMG1
2587.95	3170.74	2954.2	4418.76	14496.1	7471.21	3328.76	2432.65	4509.11	5176.03	6899.48	2294.29	NaN	3063.24	3101.35	NaN	7590.47	3051.84	2033.53	3281.98	2672.34	2936.66	3134.41	2510.64	FMNL1
NaN	NaN	NaN	NaN	NaN	NaN	NaN	NaN	NaN	NaN	NaN	NaN	14132.8	9211.5	15633.4	16327	12558	20232.8	28849.4	21449.6	9214.94	8434.93	14769.5	14528.9	GNAS
19644.7	23266.5	22612.8	19789.7	21965	39275.5	25318.6	36448.9	23039.5	21176.2	42755.1	21523.5	20504.8	24749.5	22814.4	20692.8	22500.3	23016	21753.1	18321.9	20830.3	23473.5	20900	21796.8	SGPL1
4824.84	NaN	NaN	1841.78	2491.93	NaN	NaN	4941.95	3464.84	NaN	1846.08	NaN	2627.67	2209.18	NaN	NaN	3310.64	1783.44	NaN	2463.88	5304.19	2897.35	NaN	2311.44	CLDN7
10787.8	14791.4	10867.2	13338	12016.7	11167.9	10539.1	11103.6	14397.4	12921.7	13417	12955.3	9543.67	10793.2	8837.13	10546.3	12215.4	10453.3	7448.29	10196.3	10058.8	10482.8	7769.9	9536.87	CTDNEP1
3067.92	2098.07	3164.03	4200.36	NaN	2297.53	3887.06	3808.85	2909.85	2549.01	3000.11	5151.78	1957.97	2766.64	2052.2	3193.77	2657.69	2602.6	1983.9	2015.84	2191.01	1743	2421.08	2148.67	NSA2
14430.3	16029.3	19942.3	22307.2	42932.2	24904	11233.2	13682.8	19251.7	15981.3	17356	16187.7	9075.76	9882.27	15758.4	13343.3	23729.7	8224.75	6140.84	10151	9913.26	9867.39	11020.6	10087.4	H6PD
64855.3	71690.1	69015.5	65985.1	53505.3	52340.5	58531.9	58544	47023.9	57898	48902.2	63827.9	30920	33550.6	25325	37189.7	42164.2	23988.2	26628.1	30664	20034.4	23826.6	27073.2	29683.9	SEC24A
29878.6	32198.8	38803.9	35047.3	31452.6	29054.6	32616	32457.8	34095.2	31731.7	34050.8	33871.6	36742.7	36315.2	38044.7	35442.7	36323.5	36274.4	34420	35503.7	33815.9	36054.4	35695.1	36222.7	SEC24B
NaN	NaN	NaN	NaN	3704.84	1795.25	NaN	NaN	NaN	NaN	1503.56	NaN	NaN	NaN	NaN	NaN	NaN	NaN	NaN	NaN	NaN	NaN	NaN	NaN	VNN1
NaN	NaN	NaN	NaN	9220.51	2510.06	NaN	NaN	NaN	NaN	NaN	NaN	NaN	NaN	NaN	NaN	2452.75	NaN	NaN	NaN	NaN	NaN	NaN	NaN	VNN2
NaN	NaN	NaN	NaN	NaN	NaN	NaN	NaN	NaN	NaN	NaN	NaN	2941.87	4211.49	2639.11	2803.62	2829.37	3180.24	5503.77	2881.48	8176.76	3588.19	5636.84	4899.2	NPTXR
NaN	NaN	NaN	4825.34	4718.07	4724.88	5305.85	5890.14	6143.87	NaN	5827.31	5339.03	4523.02	7593.93	6418.62	7186.98	6596.09	6388.64	6135.87	6280.61	9764.72	7088.17	7593.14	6854.19	CBX6
4049.24	4763.28	3218.91	3550.89	2939.54	1912.65	4158.66	6178.15	4759.07	4122.65	4657.9	4084.39	1819.77	2387	NaN	1148.41	1773.14	NaN	NaN	NaN	NaN	805.705	1451.72	NaN	SLC2A10
6900.8	7854.58	7334.1	5897.75	4977.37	6943.22	6488.09	6786.08	5279.69	7435.41	7901.78	7271.22	11805.4	11823.1	11516.3	10624.1	8820.35	12643.3	9751.36	11693.2	12306.6	12023.8	11213.9	10918	TDP2
2276.26	2153.18	NaN	2218.1	4113.09	2817.2	2356.27	2789.19	2316.74	2290.64	2823	3523.88	5676.3	2956.01	3721.32	3886.73	3979.09	4018.23	3796.76	4071.37	3240.95	3306.24	3473.08	2633.09	SFT2D2
24938.4	18720.9	19790.5	22005.5	15131.6	16744.3	25390.8	20595.3	17982.6	18145.1	15509.1	19066.5	28541	19587.7	18067.4	16695.7	17153.4	19039.6	19210.5	23174.9	19825.6	20884.4	17554.3	16092	MPC2
42811.3	64352	61179.9	50617.6	60142.2	52852.3	54945.9	46896.7	80956.4	73989.5	55827.3	32973.4	40116.3	53600.4	45388.5	35815	52294.1	39640.4	43253.5	41664.4	38098.2	55235.5	43946.2	25586.6	ETHE1
20361.8	18916.3	19198.9	18756.2	23399.4	20786	17275.4	17186.5	17830	15810.8	16582.5	19772.9	25887.9	21622.9	23765.8	22209.6	20238.8	24351.1	22355.6	20965.9	20910.9	24285.2	21830.4	21740.5	ACSL3
6910.73	7036.11	7038.81	6760.72	7487.44	6734.7	6677.07	5931.88	6094.44	5690.79	6435.5	6959.72	8265.91	8543.36	8964.74	8213.04	8113.21	8132.16	7831.84	8548.06	7541.45	8803.63	8671.88	6733.14	POLR1A
6257.33	7328.71	7729.67	6386.44	6510.28	6056.99	7780.35	6441.41	6389.52	6495.79	6016.05	6701.26	5699.91	7684.15	7714.33	8130.49	7298.75	6762.48	8548.66	7264.6	8091.75	6261.6	9051.46	7491.68	PCNT
5653.29	5620.41	6102.32	5596.49	5514.17	6296.9	4565.67	7006.5	5382.23	7199.33	5634.64	5052.85	5387.36	5916.44	6187.5	6307.81	5514.92	6820.63	6328.24	6339.54	7661.05	6837.1	6517.69	5433.72	YEATS4
1999.06	2214.48	1516.18	1894.19	2568.49	2143.2	1983.05	2098.2	2925	NaN	1897.59	2027.22	1317.56	2224.94	3576.98	2345.86	2951.12	2340.43	3305.66	2014.34	2653.81	2037.36	2066.33	2495.4	ADCY5
3680.75	NaN	2889.94	3077.78	4232.74	3198.56	2471.68	3728.77	2741.81	2485.52	2220.91	3385.29	4147.88	4153.16	3223.6	3024.38	2853.05	2767.24	4259.59	1685.23	2898.61	2333.23	4398.67	3930.26	CNOT4
28796.1	33724.4	25599.7	29008.7	26620.6	27709.2	24025.9	27460.1	22938.7	30263.5	27827.3	27820	18071.1	23377	23253	20453.4	18502.6	19098.5	22787.5	22682.3	22198.3	18830	18609.9	18549.3	STAMBP
2222.8	1443.76	NaN	NaN	NaN	NaN	1177.85	2007.94	NaN	NaN	NaN	NaN	3152.72	2363.01	2579.17	3312.21	3413.2	2718.68	3128.85	8322.13	2549.81	4773.18	3430.63	3675.78	ATP6V1G2
18418.2	15078.9	15439.6	15690.3	13295.8	14835.5	16782.7	14401.5	16308	10916.5	14941.9	13291.5	13172.6	11819.8	12817.6	11789.7	16841	14695.8	15074.1	15187.3	21761.2	11736.6	13524.8	10463.5	ASMTL
14905.7	14681.3	13960.3	15298.4	16272.1	13837.3	14389.1	14602.3	15028.5	13886.7	13788.1	12619.7	44104.7	38413.2	35631.7	33931.5	30978.3	34502.7	36621.1	37751.8	30891	32770.9	30953	37217.2	CDS2
5176.13	5353.41	5394.61	4780.13	6047.06	4472.73	4948.62	4923.04	6197.25	5170.14	6039.7	3789.61	5647.15	8671.41	6364.62	7032.79	6352.52	4231.52	5063.73	6179.86	6036.66	7717.97	6250.9	6604.85	BRD1
4669.94	3061.56	4216	4114.77	4170.17	3764.53	4763.88	5021.8	5134.69	4491.44	4460.3	3906.3	4472.9	4252.39	4105.67	5151.59	5387.04	4083.94	6185.55	5218.62	4573.53	4761.62	6389.63	4601.06	POP4
2302.32	2463.83	2781.79	2809.39	3362.25	2883.46	2023.35	3209.59	2666.91	2898.84	3025.69	3217.05	2713.06	3853.46	3796.39	3820.73	4777.37	3752.87	4447.9	3660.56	4628.51	3234.79	3627.43	5139.81	HERC2
348973	430086	382956	357639	359078	388377	397108	371922	445966	353779	369989	464213	302065	406904	315160	412765	413338	363692	347636	421968	446653	358420	411295	389357	RAB3D
12220	13201	11817.6	11374.2	12815.9	14535	12455.8	12949.6	12461.8	13812.8	11704.1	11634.4	10959.1	12253	9420.14	11000.3	12148.9	11929.2	11234.5	12211.7	9317.48	11966	10513.5	8299.44	SNAP29
46858.1	49955.3	48519.4	47685.8	56802.8	52864	43945.8	41999.6	48036.2	45614	44765.3	40975.7	56431.6	49663.8	52032.9	50711.2	55357.4	52849.2	54352.5	45181.3	54202.1	50276	51972	52982.3	OXSR1
7865.66	7003.4	9090.47	8188.79	13052	9771.31	8586.35	7934.59	8071.98	8611.27	8807.91	7235.56	13664.5	15164.1	14022.7	13055.9	17632.8	13339	15156.5	14165.8	15557	14125.7	13629.3	11112.5	GGPS1
NaN	NaN	NaN	4948.02	NaN	NaN	NaN	2857.96	NaN	NaN	NaN	NaN	6698.6	5067.21	7662.09	8657.97	6070.13	4417.82	9687.33	5103.98	5190.96	30405.4	5716.32	4897.02	RAB36
8031.6	7948.85	7732.08	10440.2	10178.8	11096.8	8413.36	8934.76	7299.18	9814.61	11438	8601.53	19179.7	17612.8	20469.9	21462.4	17757.6	27343.5	20096.8	21807.2	20309.6	21680.3	21105.9	20244	HSPA4L
7757.77	10757.7	12441.1	11503.7	17065.2	15288.1	12643.2	13211.9	13495.8	16051.8	14475.3	13367	24054.3	20288	23794.6	22356.2	23697.9	25279.1	25205	25147	28155.6	24095.6	29253.4	31635.7	PTBP3
5009.26	5508.39	5394.17	5187.98	7161.1	5569.3	5955.66	5986.36	5487.72	5673.37	6922.86	6404.74	6665.24	5229.59	5759.67	7087.21	6145.82	4399.88	6598.49	7468.9	6650.79	5539.32	4336.84	6651.88	TBC1D8
13945.2	6550.44	NaN	6675.7	13134.7	8164.61	6224.79	5154.86	8352.89	9031.61	9728.51	5447.88	12139.1	12589.3	14123.5	13230.1	13924	14066.1	12476.4	15767	15431	10935.3	12886.4	13353.3	STARD3NL
51383.7	66071.1	62945.2	62368.6	75993	68988.1	67483.9	61173.6	68504.7	64874.7	70365.7	53466.4	65834.1	78270.5	82413.6	69410.7	75493.2	77163.7	85468.7	76899.9	78874.5	85017.5	79920.2	52750.3	LSM8
39353.7	32358.9	28930	29493.4	49886.6	41788.5	35992.4	29561.6	29520.3	30982.4	33818.4	29671.5	57243.3	49618.2	45741.3	48904	47050	53058.9	64322.9	59735.5	51521.3	50462.3	57248.1	60861.3	AP2A1
12617	12922.4	16683.6	10889.2	13736.2	13547.1	17385.8	18569.9	12086.6	17007.2	12878.3	12648.2	5864.61	6877.38	10840.3	7257.22	10967.4	6594.62	10039.3	8804.34	8696.41	12685.8	7614.32	7337.87	RIGI
17195.5	21375.1	17866.7	21982.5	24351.4	18409.1	18439.8	17372.3	15397.4	20349.5	21936.8	18421.7	14068.5	16650.4	15953.7	17385.9	18608.8	14432.7	12517.6	13643.2	13528.4	10711	14828.4	13764.5	STAU1
6424.49	4911.98	5468.77	5812.25	7970.07	6986.73	6948.8	5366.23	5481.7	6174.62	5773	6066.11	5257.92	7435.76	5970.46	NaN	7412.62	6333.31	5180.66	4672.65	4280.27	6247.17	3510.15	5636.65	TTC4
70612.5	63429	54942.4	50678.4	28001.6	46878.4	35059.6	42620.7	39461.5	37585.9	48542.9	43842.8	48971.7	35301.9	31333.5	39129.4	26269.4	29876.4	27261.9	29600.3	47468.6	28799.8	34931.8	32232.2	CAVIN2
7977.17	6756.69	7425.47	7047.23	10849.5	8706.38	8999.27	9925.66	8040.85	9747.01	7820.72	8906.72	13652.7	15086.3	14419.2	15904.2	14362.4	19191.4	15575.3	18515.5	13382	17862.6	14639.1	15999.8	BAG2
9852.06	11431.4	11088.8	13444.4	12155	18508.6	12842	12348.1	13819.4	11432.1	13108.2	10105.3	19157.5	11403.4	17557.1	16194.2	15954.7	13804.6	12464.2	15239.3	10332.9	12450.9	13652.8	16264.6	BAG3
5247.62	4022.23	3452.4	NaN	5869.84	3894.73	3721.83	4606.9	3388.37	3885.05	3767.1	3534.71	4206.6	4016.66	3779.16	4764.69	5829.85	4123.6	3677.86	4063.12	3842.12	3881.5	4020.05	4683.71	MAP4K4
24355.6	25960.6	25004	26205.6	15311.9	19530	21041.8	26650.5	21371.6	26585.5	18616.2	24629.7	18136.2	23088.8	17968.5	18555.6	16134.2	20665.1	13825.6	16960.9	14068.8	21198.8	16441.3	16065.8	MLYCD
6479.83	NaN	5603.45	7253.18	6532.81	7517.05	8265.08	5341.62	5600.15	6880.34	6218.72	7995.1	8040.11	8376.73	8856.28	8878.03	9209.93	11023.7	7853.92	8838.38	10858.6	9943.6	9896.31	9621.64	CRYZL1
76646.6	82729.6	67532.8	91140.7	59235.7	74774.1	80302.6	101993	88132.1	81469.1	70635.3	106361	42342.6	52585.4	44979.7	50597.9	47429.5	39782	47146.2	48392.9	37486.8	42270.6	56324.6	47269.9	AIFM1
7786.47	8181.96	4136.85	11473.7	10103.3	9464.47	10570.5	8617.25	9453.64	8171.2	7669.66	7759.1	NaN	4811.21	4092.33	4636.14	6348.51	NaN	NaN	5282.05	NaN	NaN	3348.51	NaN	CLDN1
NaN	NaN	NaN	NaN	NaN	18637.1	2472.59	NaN	NaN	NaN	NaN	NaN	988.885	NaN	NaN	1534.18	NaN	623.4	2071.05	NaN	NaN	990.682	NaN	NaN	CLIC3
89862.7	96219.1	93330.1	96476.1	84876.6	88182.7	88025.6	102762	118914	101407	108075	110274	151851	151383	158582	144395	124438	168440	127854	154818	179078	171267	142860	150042	EML2
23385.9	13414.8	16975.4	7865.27	23176	13703.2	17649.5	14657.7	17146.6	13829.2	24065.6	32288.1	16095.4	10321.9	16917.7	10186	20875	15364.5	12857.5	11351.2	14231.2	13637.5	20548.7	19405.5	NUDT14
1953.63	NaN	2979.2	1662.17	1485.4	1953.27	1680.73	3219.36	3046.59	3522.18	NaN	2428.11	5994.69	5089.45	4746.18	4809.72	2678.78	3937.9	4117.27	5865.4	3706.43	7300.42	4419.64	6587.6	TSPAN13
5329.65	5039.44	3949.59	2638.99	5181.48	4441.05	5885.58	4243.84	3830.81	4880.46	5667.94	3344.2	NaN	1450.2	NaN	1451.81	2248.35	NaN	2241.47	NaN	3925.74	2215.4	NaN	2120.01	TSPAN15
26221.8	27391.2	23045.7	26410.9	28487.9	14338.7	29209.5	27842.5	25819.2	23600.8	25199	24349.5	41053.1	40397.4	41779.2	41352.4	39781.8	27171.8	43757.1	40565.4	43526.1	42983.2	39539.5	41388.4	BPNT1
NaN	NaN	NaN	NaN	9582.91	2950.82	NaN	NaN	NaN	NaN	NaN	4218.88	8696.34	8909.86	14220.2	11972.9	9545.42	8312.22	6772.86	9322.86	6569.22	11934.5	8005.94	8460.6	FADS2
50185.3	54057.4	56622.2	55409.6	86510.5	65258.1	48445.2	49286.7	58449.1	60043.8	52832.1	55205	38043.4	46217.1	59750.1	49157.1	58457.1	49193.9	53054.5	58999.4	48471.7	45340.8	44024	63938.7	DDAH2
19852.6	23084.4	18353.5	21422.6	24612.3	21298.5	26165.4	24684.8	17469.5	22270.9	23367.9	22292.7	78863.2	61409.1	70070.2	66893.9	50889.2	76233.5	86285	97017.3	46692.9	90002.6	72229.1	80805	ABHD16A
2892.57	3658.22	4024.23	5748.85	5198.66	5781.25	3453.14	3895.79	4264.67	4186.65	4008.2	NaN	2869.92	3724.88	4024	3960.7	4251.79	5401.44	2627.16	3861.06	4656.95	3947.55	3971.25	3574.94	C6orf47
15434.3	11865.2	20061	17666.5	16567.8	15641.6	14286.8	15071.8	14021.5	12357.9	14986.3	14864.7	6177.86	6704.95	6760.11	9846.27	11363.6	6109.28	9141.6	6984.48	6279.29	7654.26	10788.6	9611.29	TXNDC12
NaN	NaN	NaN	NaN	NaN	NaN	NaN	NaN	NaN	NaN	NaN	NaN	14489.3	8271.71	10507.9	7954.95	7354.72	13127.2	22470.6	25604	7151.77	12588.6	15604.3	18168.1	OLFM2
NaN	NaN	NaN	NaN	3418.02	1488.67	NaN	NaN	NaN	NaN	1924.87	NaN	3325.51	4169.73	3674.19	3762.82	3272.83	4648.79	3381.64	2407.35	3750.45	3669.12	3069.87	3411.46	ECD
3963.7	4777.93	3876.34	4470.44	3893.75	3657.07	3266.37	4025.46	5502.74	3562.51	3777.42	3174.95	2337.21	4548.24	4129.31	3755.49	2302.51	2123.63	2686.04	3643.38	3244.34	4051.02	2708.8	2377.21	SYF2
5783.27	5740.43	4865	4599.43	4873.85	5301.3	8150.22	6256.38	4849.62	6794.37	6246.83	6523.46	7632.25	5860.39	6881.11	5337.17	NaN	9735.79	8288.15	5967.53	6438.18	7482.1	6104.13	6936.72	CBX7
20592.8	11596.6	6476.92	18647	NaN	NaN	4684.12	NaN	NaN	NaN	NaN	NaN	37701.3	29220.5	20466.8	31182.6	21857.3	10207.6	13685.4	37403.4	46981.1	17898.1	15134.1	72363.6	FTCD
4998.85	5130.33	3858.08	6292.08	7091.38	4911.4	6952.39	4200.44	6455.52	6191.34	7314.15	4182.23	4125.66	4926.35	5721.5	5100.78	5289.32	5969.29	4516.25	7120.16	5903.68	4483	6885.03	4984.74	EFEMP2
NaN	2768.17	NaN	1635.61	4257.42	1812.26	NaN	NaN	2403.68	1643.69	4105.67	NaN	NaN	NaN	NaN	NaN	NaN	1879.31	1209.04	NaN	NaN	651.772	NaN	NaN	SCGB1D2
3231.34	4040.84	5338.06	3853.22	3414.43	3701.83	3984.47	3548.61	4054.11	2729.06	3027.01	NaN	2738.56	3997.58	3058.04	3723.25	2849.18	3195.37	2899.21	3688.75	2806.17	2677.24	3406.74	1573.44	RECK
8948.04	8948.02	8964.41	8693.37	8792.93	8473.19	8724.87	10443.8	9133.83	9337.28	7932.63	11560.6	4719.75	5892.14	5377.75	5552.84	7714.87	5993.34	6429.4	6052.61	5727.61	5901.77	5456.42	5073.89	TOP3B
14007.2	17608	17138	15675.5	25900.6	15272.8	18805.1	15143.4	19840.3	24788	22627.7	17232.7	32718.4	27729.5	33010.5	29947.6	26331	30453.2	29184.9	30068.4	25810.1	30618	28552.4	26811.6	NUDT3
15300.8	75413.3	25236.6	24697.7	65467.6	80067.1	22599.2	45994.2	46163.4	41555.8	34962.6	14506.9	NaN	17128.4	11367.2	27869.9	35736	11861.1	36195.1	19134.4	NaN	5971.97	17693.5	4469.19	AGR2
95279.2	78901	69564.8	61674.5	50423.3	56492.4	76805.4	82318.8	62204.1	65396.7	68985.8	69116	85570.7	70745.4	73064.6	65915	68450.8	75161.9	81782.8	78840.8	54506.3	79128.9	72258	72975.9	NDUFB10
11170.7	10495.9	10611.7	10888.2	14573.9	11412.9	12408.2	11546.7	13567.2	10334.3	11258.9	11484.8	20973.5	16756.5	16101.8	18694.7	17478.3	14802	17329.4	20421.1	18345.7	19381	15617.5	17334.7	CLPTM1
2097.69	2320.73	2284.88	1538.02	2309.79	2155.33	2027.65	2310.99	2481.53	3091.03	2695.24	2292.11	2620.31	2187.35	2525.05	3310.44	3809.13	2990.1	2654.29	2297.62	3024.93	3831.55	2818.5	2840.79	ZBED1
13701.4	10315	11839.2	12595.2	9876.57	9571.26	12919.8	11688.9	13438.2	11074.4	12181.9	12094.6	17204.7	14566.7	16966.4	15028.5	14738.4	15420.5	17455.4	18560.1	18447.8	13915.2	14703.4	16328.7	MOCS2
12654.6	13501.4	11309.9	11912.7	13522.2	15948.3	10218.5	15291.2	12631.3	15453.5	11251.7	13308.9	20606.6	18045.6	14608.5	14969.2	13105.9	17536.8	15068.2	17581.1	15836.3	19134.7	16827.9	17887.4	TOMM40
11699.8	6566.63	7627.73	7139.58	14870.5	10920.7	10324.3	10949.9	11179.2	10289.3	9256.59	8775.58	19205.2	13266.9	15826.1	14574.1	15828.9	16631.8	17378.1	21170.2	13964.5	17678	16550.6	19017.4	PEX11B
11096.5	18311.4	13728.5	11928.2	14552.1	13827.7	14074.7	14437.3	12768.9	14682.8	13809	17105.9	19551.6	19886.9	20329.2	18029.4	20878.7	17295.1	17882.5	16715.9	18343.5	17128.7	17522.9	22433.3	PAK4
15879.1	15201.6	17082.4	16104.5	19878.7	15676	17636.1	18175.3	16336.1	16403.4	17489.2	18098.1	16893.4	19345.8	15736.5	17838.5	16569.7	16968.4	17561.6	14869.8	17409.2	13009.1	16100.6	17284.1	ACTL6A
NaN	NaN	1932.81	NaN	2485.28	NaN	NaN	NaN	NaN	NaN	NaN	NaN	1925.67	2881.2	1910.66	1604.96	NaN	2371.78	2966.43	2850.4	2303.99	1929.3	3133.96	2430.28	B3GALT4
36970.3	31548.1	27924.5	29149.3	23171.7	18576	34449.9	31592.7	29773.4	30949.6	31945.4	31206.1	40232.3	35851	43167.6	38793.6	41076.4	34710.9	39376.3	46318.7	41669.6	34905.7	43393.4	51155.8	MOCS2
42440.4	41946.1	23949.6	34459.1	28985.2	25077.6	32649.7	39696	42166.3	61829.8	27675.7	33806.3	30102.6	38216.1	34408.4	33889.4	33699.7	31625	39302.8	27858.4	33984	38440.7	30397.5	25070.2	MT-CYB
279276	255201	311560	334338	206580	220965	231466	237405	246883	226914	274012	258748	39744.8	80480.4	51920.7	114090	132970	48305.4	45534.5	30001.8	43145.4	42485.8	67796.3	35039.9	CYB5A
130277	161315	237711	162727	255993	162696	170049	121449	167562	151837	119046	106138	41517	68168.6	85221.4	87269.6	113010	86287.6	106054	54047.5	71021.1	49641.3	64623.5	53614.3	ADH1B
21261.4	20571.6	26494.1	15222.2	70019.3	36862.8	35294.7	28673.7	18037.7	31679.1	51107.4	43030.9	5488.77	12085.6	9563.29	10043.5	28674	NaN	15883.8	2741.77	NaN	1627.82	16354.1	4936.67	ADH1C
444930	426467	472639	561157	1010000	929869	525303	349412	466192	640708	715893	347749	94381.6	193148	170629	268181	494061	208285	221031	105944	171751	169240	247905	195729	LDHA
2270000	1760000	2000000	1890000	1400000	1390000	1760000	1900000	1590000	1520000	1690000	1810000	1670000	1810000	2030000	2430000	1570000	2200000	1900000	1930000	3840000	1990000	2840000	2670000	ALDH1A1
228626	231651	184917	213104	183058	176557	212143	224507	179795	179093	163923	226468	184383	211027	159298	167127	158059	182992	195952	185309	210744	177967	179189	215859	GLUD1
167641	185164	176018	193507	212710	213984	227204	173783	182932	164033	202448	163572	322341	294574	329076	319898	243197	299917	329695	267622	294717	280709	301386	283932	CYB5R3
160338	154742	179214	177956	148134	175046	150732	156507	172338	151780	174763	147696	111802	110287	148798	159957	148578	129611	133433	136851	150235	143056	202735	116696	GSR
38220.7	46236.2	39882	37146.7	50045.2	35780.5	46910.2	49484.2	58505.8	50178.4	41710	50042	91326.5	68730.4	41572.7	55881.9	56160.2	51514.1	56791.1	57077	62576.9	68117.2	46084.4	50124.2	MT-CO1
329178	427596	295154	316833	279368	234451	485294	331885	282332	266062	317020	382687	454118	404514	335955	376869	280450	332719	272536	420871	294588	337625	330986	328651	MT-CO2
4108.97	2694.32	6226.85	5249.9	2838.3	5406.68	4549.74	8704.63	5871.52	5743.85	3764.45	4204.69	2331.44	3785.93	3593.66	4346.85	5421.1	6026.41	4764.84	3420.55	5489.66	5446.45	4683.76	4255.41	MT-CO3
102085	81190	116340	102812	86447.8	98205	93192.3	62785.4	92846.6	93943.2	164401	58503.5	183143	81282.6	138825	128735	90275.4	117295	113764	99641.8	104336	142905	136748	72398.5	SOD1
8611.59	4508.25	19363.7	13997.2	17228.9	13412.7	21483.8	8880.06	12345.7	34494.6	27770.7	18269.1	7483.84	4113.83	14025.9	6761.28	11865.2	6800.92	17196.3	7671.52	5929.62	17785.7	14566.9	13004.3	CP
3438.21	4127.01	NaN	4489.9	4258.25	1842.96	4873.15	7102.97	4040.34	11583	2129.41	9256.92	NaN	NaN	NaN	NaN	5877.71	NaN	NaN	NaN	NaN	NaN	NaN	NaN	OTC
27707.3	51680.7	44562.4	46221.3	76017.3	28422	28383.6	31119	51920.4	51345.5	43393.1	31964.7	17735.9	24144.7	25505.5	24610.3	27763.4	32639	18929.9	19400.2	35329	27106.3	33509.4	19362.9	F13A1
38675.7	35212.1	36924.8	42916.5	67505.8	59040.6	52171.1	31443.2	23607.8	36124.9	40149.6	36726.6	20877.6	20470.3	24092.6	28688.3	36691.2	24995.9	23405.4	23746.8	11660.1	24617.9	25352.1	29685.3	PNP
82349.5	67945.1	89067.8	72937.6	61886.6	65169.8	71491.6	44637.7	48853.9	44271.8	62969.8	42916.9	109640	72293.4	87875.6	86321.4	72005.3	87689.8	87040	69648.5	68530.8	80884	89619.5	65394.6	HPRT1
316261	370599	284831	359409	307509	285510	309301	362917	287209	322187	286670	399721	455039	480905	372252	375304	332791	452273	367142	398771	344464	445032	346652	435720	GOT2
1192.31	NaN	1197.98	NaN	1925.2	1098.19	1010.47	1824.69	1796.38	1625.78	1215.08	1252.48	1676.55	2204.18	1906.31	1297.77	1859.09	1670.45	2050.32	1284.41	1723.38	1720.69	1575.21	1511	ABL1
12313.4	13371.9	15904.2	11383.1	14115.7	13972.1	9599.57	12805.5	10877.6	10782	12599.1	9712.43	2392.18	5322.54	5066.11	5536.35	8369.58	NaN	3001.47	3964.39	NaN	3692.2	3971.1	4616.86	EGFR
406257	362857	407372	372763	403234	372664	399030	326001	311673	300285	377011	301521	513664	419029	480456	445975	452527	495571	422582	443642	432166	444044	474369	444864	PGK1
119920	104816	111978	108637	79514.1	97534.8	133074	139121	94940.7	83492.7	139146	121451	155368	149796	150089	144279	116209	161243	177149	142469	171883	146702	177514	156219	AK1
4436.13	NaN	7220.89	4596.92	5137.8	3979.84	7485.71	3827.45	3710.41	11200	7140.09	5986.44	4400.56	2379.31	5733.43	2922.91	5122.41	3879.61	8783.65	4411.43	NaN	7318.87	4835.62	4968.99	F2
2658.83	1846.15	3358.98	2955.39	6136.16	6686.98	3654.75	3409.76	2242.41	NaN	4458.89	2477.93	NaN	NaN	NaN	798.887	2666.21	NaN	2417.31	1713.28	NaN	NaN	NaN	NaN	C1R
83291.8	38336	75410.1	92919.6	176955	110488	270706	80422	49468.2	199540	318568	50714.9	31029.2	36852.5	37931.8	49416.9	152158	63568.4	146584	59615.9	28417.5	88357.8	179395	38648.8	HP
25881.6	15757.8	35300	28081	45494.6	19567.8	25532.6	28130.7	57566.1	66485.4	41613	21594.3	19279.4	15815.5	25138.3	16036.8	35434.1	13495	17056.9	8316.74	31517.6	34579.3	18030.6	11329	F9
NaN	NaN	NaN	NaN	12414.4	NaN	6271.63	NaN	261663	5448.84	6211.95	NaN	48124.6	61393.1	122994	84199.2	41264.9	149746	133236	100124	321763	133772	172024	281520	F10
8114.49	3274.8	10531.6	4071.55	8235.46	12060.5	8463.83	10202	3042.86	10988.2	17651.9	6167.64	4902.43	6292.09	7019.36	3950.67	5710.98	7177.93	4492.09	9254.58	6183.35	8333.69	9851.05	4696.08	CFD
7516.87	6371.16	11071.4	7723.91	6748.68	6560.75	7856.81	9685.17	10533.1	18457.6	10794	20624.1	NaN	NaN	6452.56	4938.12	7185.54	NaN	9515.65	9519.39	6344.48	11109.9	7297.34	22746.4	PLG
NaN	NaN	NaN	NaN	NaN	NaN	NaN	NaN	NaN	2890.18	NaN	1629.47	NaN	NaN	NaN	NaN	NaN	NaN	NaN	NaN	NaN	NaN	1310.66	1964.58	F12
8388.87	3865.46	13039.3	12470.8	24565.4	12523.4	17725.1	9411.7	17260.1	21496	24960.9	9235.24	6281.81	3214.02	10599.8	7824.55	17622.9	6388.15	14726.2	7821.01	10583.4	12969.8	16981.6	9719.34	CFB
5525.8	5401.49	2948.21	4236.7	4673.42	5350.27	5177.48	3921.85	4065.44	3660.23	4497.32	4799.17	1249.61	2737.56	2146.53	NaN	2391.1	2048.75	NaN	NaN	NaN	NaN	1076.7	1619.14	ADA
63238.8	62685.7	45956.2	58500	51742.7	40806.8	52764.7	58921.3	58116.6	64270.1	40926.6	74970	79948.2	78947.8	60793.2	63178	53210.9	58584.9	66058.2	64236.8	65065.6	80282.4	49890	65889.1	MT-ATP6
5873.42	6737.52	11861.7	3801.54	NaN	3965.98	7505.82	8793.03	8975.01	5504.49	21957.6	7840.97	6821.63	9783.17	15250	4684.45	8300.03	4810.45	11756.2	NaN	NaN	7338.93	20734.6	3812.4	CA1
211295	135547	154894	107051	92528.9	129000	90628.3	98303.7	130440	75607.1	142549	76492	20327	44153	28199.7	40239.4	61695.5	12494.3	33767	13146.5	18432.3	11975.7	33583	11369	CA2
79457.1	74593	74101.4	69153.3	73575.4	67690.8	63875.1	48896.3	64420.5	55349.1	82572.3	61388.7	20615.9	30461	36013.1	41026.9	50116	31883.9	51559.1	22975.3	37034	34113.8	64046.4	33518.6	ASS1
NaN	NaN	NaN	NaN	4535.92	4127.01	5033.94	2909.17	2806.95	2132.16	2384.64	NaN	NaN	NaN	NaN	NaN	1977.37	3780.17	2410.87	4226.35	2336.47	2503.93	3797.14	NaN	OAS1
645057	1040000	1320000	1460000	984569	730337	1010000	936049	1160000	658961	1190000	1070000	52769.6	208131	180503	484952	655166	57391.8	66515.8	54742.5	101742	28427.9	189296	110023	SPINK1
18807.8	11458.3	27885.8	21365.6	24516.2	17677.5	31336.6	12377.4	17677.6	67225.5	30186.2	13052.8	20245.5	9905.61	27665.6	17000.7	17886.8	16955.7	26229.9	19355.7	19498.4	46261.1	28682.7	20943.4	SERPINC1
143261	41632.2	343026	295401	346083	202368	276113	136340	125765	645635	620639	127718	159626	80323	285501	255474	394600	262647	279887	224368	190879	430855	715236	211192	SERPINA1
161086	174074	273185	611985	727081	758050	263828	180361	369928	388575	575005	172269	62676.6	55573.2	83277.4	222840	360730	66321.9	138354	145652	66522.4	183428	136519	109370	SERPINA3
6038.42	NaN	9327.41	10687.9	13018.1	11740.1	9960.82	7368	5767.84	14404.6	13594.4	11978.2	6473.81	2535.47	13739.5	8273.48	27694.7	13589.6	15391.1	11768.3	14431.9	10660.3	39841.2	16876	AGT
27606.8	10134.5	34874.2	27351	29613.2	23904.5	35244.5	15964.4	13184.6	42425.5	37475.3	16301	12543.8	13044.9	16860.2	12287.3	20574.7	11996.6	17742.3	12208.5	10041.8	18232.1	18790.1	12284.3	A2M
35273.9	19811.8	30300.8	63811.1	299770	72869.8	65258.8	32962.3	52951.3	68016.3	78664.4	33294.8	22246.7	20705	32008.1	34556.3	143860	23413.7	43279.5	26289.3	16559.5	36044.4	35491.1	26063.4	C3
10507.4	14811.5	18239.4	10478.8	14281.5	18705.4	13979.2	14761.5	15268.3	28379.1	19445.6	15466.9	5388.44	6727.69	12673.7	6894.36	10932.4	8713.24	10006.3	5746	8373.51	11720.8	9011.76	6639.93	C5
8072.08	3080.01	5403.54	17681.1	100990	27919.9	17425.2	9945.66	9957.9	10335	28785	4185.83	186954	139977	250032	328295	449012	525877	357557	309455	535725	408592	581681	424627	TIMP1
91510.8	63131	85028.6	73202.7	79815	84228.1	147735	150735	99880.8	98510.4	71146.1	105304	209864	261674	290492	197629	189308	453465	506241	425844	603315	339951	603429	670463	CST3
NaN	2054.38	NaN	2508.52	NaN	NaN	NaN	2997.07	NaN	NaN	NaN	NaN	1712.74	NaN	NaN	NaN	3018.19	NaN	4836.13	1829.51	8094.16	4640.81	NaN	2976.54	CST1;CST4
7312.73	6558	12786.7	10595.8	36064.6	234009	9340.9	10408.9	10093.2	9678.34	14074.4	5457.98	8228.05	5762.56	4121.14	15503	20713.3	19620.3	23989.6	6464.35	7198.28	39400	5841.88	2237.32	CSTA
13444.4	7841.77	37562.6	16583.8	27945.9	16578.8	31468.6	15735.5	13884.6	63028.6	46576.5	22842	8423.86	9661.52	23694.9	12528.1	25502.5	9756.08	26785.6	17017.7	12403.3	30123.3	23965.1	20431.8	KNG1
51163.7	57946.7	49844.7	53235.4	60483.5	46812.6	48470.3	49398.4	56837	54902.7	56994.2	44918.7	45820.9	54642.4	53985.6	59223.1	54525.1	45111.8	42587.1	48847.2	54575.3	52314.5	47667.4	40982	NRAS
8858.14	6945.5	9073.23	8852.05	6635.06	9212.25	8510.13	6930.42	8472.07	7184.1	9174.5	6568.87	19556.6	17573	20699.6	19811.1	13941	17236	18356.3	16845	18051	16367.7	19064.5	17397	HRAS
6843.59	5431.72	6493.63	7793.56	7627.39	6310.72	6279.74	6963.05	6013.92	6727.73	6208.57	6715.83	5560.54	4573.88	5454.75	7105.79	6160.5	5203.5	3093.91	6148.58	4831.24	5859.27	5635	5354.64	KRAS
NaN	NaN	2030.49	5485.62	4119.83	5158.22	1838.02	NaN	2741.86	NaN	NaN	NaN	3284.27	3887.59	3871.14	4783.92	3159.41	4533.16	2381.1	4006.22	NaN	NaN	2287.64	1885.81	LDLR
2654.57	NaN	3246.36	2542.62	NaN	2890.14	5169.92	4158.71	2926.4	3983.57	3215.33	3481.14	NaN	NaN	NaN	NaN	NaN	NaN	NaN	NaN	NaN	NaN	NaN	NaN	EGF
1242.46	909.483	NaN	NaN	7556.1	2810.19	2763.12	2326.84	2461.55	3542.17	5117.27	2431.33	5764.06	7335.91	5247.45	8247.25	8941.66	7141.71	11611.1	12847.1	8383.17	5839.63	7493.04	9086.33	TGFB1
NaN	NaN	NaN	NaN	NaN	NaN	NaN	NaN	NaN	NaN	NaN	NaN	535.086	336.076	693.553	NaN	NaN	NaN	3848.91	1354.11	NaN	NaN	3610.06	1137.45	CALCA
9886.04	5779.44	13794.9	10496.1	601988	97672.3	29443.8	19642.8	10672.7	134049	84788.7	50277.1	1460000	1740000	1970000	3270000	3250000	3370000	2470000	2400000	5320000	1540000	3420000	3360000	GCG
NaN	NaN	NaN	NaN	NaN	NaN	14595.3	NaN	NaN	NaN	19187.9	NaN	59048.8	13918.9	4497.06	NaN	2056.32	15765.9	3413.36	2542.57	1508.75	NaN	36776.3	NaN	PPY
8041.86	NaN	9442.66	5682.78	8130.56	NaN	24109.2	9365.13	7106.53	8681.59	10836.1	NaN	56240.9	12919.6	71389.6	24036.8	37493.8	14618.7	389704	85977.2	54634	161068	100409	58920.6	NPY
18310.5	3433.8	8364.33	3616.19	8012.67	5288.83	5203.87	3259.22	2448.78	6948.64	10396.8	1827.19	5622.8	1293.32	2410.53	NaN	2296.22	1287.57	3624.46	NaN	496.959	2236.17	NaN	NaN	JCHAIN
45860.5	19808.9	81226.9	22241.2	34727.8	39939	17265	12266	24497.7	205632	37091.8	21938.2	25512.8	13843	36108.8	13453.7	28034.7	12935.4	17669.7	12893.3	9412.09	103838	19708.3	18340.9	IGKV3-20
5832.08	7917.82	21520.8	9377.72	34566.3	24302.5	13652.4	NaN	12313.7	100478	27704	13962.4	15255.1	11950.3	27925.2	11915.7	30227.7	11823.3	6197.62	11138.4	11573.6	78040.2	14336	11416.4	IGKV3-15
NaN	3859.55	13701.2	NaN	9456.2	NaN	3193.83	NaN	NaN	29602.3	NaN	NaN	NaN	NaN	6745.41	NaN	5555.08	1331.56	3367.6	NaN	NaN	12549.2	5177.33	2933.1	IGLV1-47
4392.55	NaN	5551.7	3625.8	NaN	3246.77	4018.59	NaN	3574.54	10788.9	NaN	NaN	5447.36	NaN	6444.45	NaN	5326.67	NaN	6988.75	NaN	NaN	8815.19	8477.87	4244.36	IGLV2-11;IGLV2-8
9333.6	5130.42	12106.1	3963.48	9408.08	8419.98	5921.52	2993.11	2898.13	25670.2	8750.32	6420.96	7690.27	2873.91	6482.88	2624.61	3829.76	4133.78	4568.33	3544.05	NaN	16170	4304.62	5382.19	IGHV3-30;IGHV3-30-3;IGHV3-30-5
8782.23	4930.14	7148.02	5007.27	8251.59	5963.15	5274.79	3534.05	4212	25832.4	12076.3	5664.05	5054.51	5324.89	7599.68	5130.06	6565.14	4050.45	6427.43	5632.93	3114.08	15917.2	6145.75	6007.46	IGHV3-7
NaN	3569.31	NaN	2595.36	5713.42	3887.88	7347.46	3600.29	1903.45	3518.69	6416.75	2383.06	NaN	2806.69	1810.83	NaN	1898.47	2012.07	7527.35	2511.85	2051.52	1740.56	1750.02	NaN	PIGR
84247.4	36617.5	132102	58699	94575.7	86301.4	48643.7	22086.1	53755.2	286208	109493	49564.6	53241.9	20031.5	70637.5	25448.9	67983.8	25995.7	45018.1	21852	19047.5	165566	51106.4	43346.4	IGKC
211170	65488.3	298849	101203	234229	208666	118491	72080.9	115134	1160000	322626	182801	123812	52538.3	171244	50342.6	128380	77443.2	106273	58406.2	58603	589274	143912	146466	IGHG1
33940.3	11356.3	28044.5	30358.4	26078.4	13449.2	10831.4	3933.43	6242.19	24410.8	31609.2	7449.64	19170.3	8402.47	37969	17044.7	14969.5	6150.97	9824.72	9716.56	4437.47	11973.9	10964.5	4895.6	IGHG2
4879.17	NaN	3202.45	NaN	4989.43	6336.2	NaN	NaN	NaN	16615.2	2595.55	3643.36	2608.31	NaN	NaN	NaN	3344.09	3109.21	2016.72	NaN	NaN	9812.68	NaN	3549.57	IGHG3
69813.8	18966.7	36888.4	27121	28420.2	28899.5	36689.2	31671.4	10408.4	39043.7	23898	17422.9	16712.6	23198.7	16061.7	10698.1	17068.7	8186.1	18032.3	13346	8593.19	18677.5	6675.82	8632.06	IGHM
105570	24714.8	136806	60489.2	88552.1	55020	70586.5	17779.5	32649.8	154736	59100.3	28692.2	58521.7	21214.9	68371	33552.9	42787.8	30789.5	56833.2	16136.6	15056.1	70780.3	21207.4	26006.4	IGHA1
12061.6	NaN	13894.6	4205.84	14267.8	3324.66	5043.44	NaN	7684.68	2941.97	11196.1	NaN	5437.95	NaN	4388.62	2074.02	3610.01	NaN	4986.47	2160.49	3091.61	NaN	4209.82	NaN	IGHA2
57660.2	79674	89518.3	123677	187320	156340	88904.8	55622.8	96540.8	121455	134150	80815	80400.7	128978	155272	138365	165962	151953	149074	94893.1	127273	199349	148946	110564	HLA-B
13604.1	8403.97	16594.5	9547.74	14554.7	11985	11524.9	9450.76	13984.9	21366.3	14113.1	11231.2	5367.93	3701.15	8473.51	3719.36	5262.41	3492.87	9233.27	2940.85	6973.76	5589.4	5491.37	3090.2	HLA-DRA
21905.4	22890.7	35882.5	12297.4	34040.3	20816.1	15580.5	18447.6	24958.6	52063.1	41352	31092	15790.4	11529.5	30137.8	9640.53	18988.1	10649.2	16259.4	7618.04	20900.2	19142.9	22771.4	11037.1	HLA-DRB1
4023.2	NaN	NaN	NaN	1038.35	1595.45	NaN	NaN	NaN	2480.07	679.311	2426.29	1566.71	NaN	NaN	NaN	NaN	933.844	1986.37	NaN	NaN	NaN	NaN	1009.7	HLA-DQB1
15876.5	22670	38787.5	6700.85	5870.37	5942.35	20631.9	26483	31062.5	NaN	121754	19977.4	25343.4	34855.9	48855.3	24847.9	19473.9	17312.9	4685.55	6207.16	11118.8	16798.6	57015.8	9583.9	HBD
NaN	NaN	NaN	NaN	NaN	10958.4	NaN	1314.88	NaN	2758.97	2154.71	NaN	NaN	NaN	NaN	2266.46	NaN	4542.65	NaN	NaN	1545.87	NaN	3443.63	NaN	MB
1060000	1630000	1740000	1200000	3540000	612452	1340000	645628	734758	1350000	1340000	581401	633566	488904	747716	880326	1060000	849169	1530000	1280000	478842	306354	1110000	396706	COL1A1
168039	209423	286648	154308	370911	62701.8	152379	82407.3	108866	157824	157876	58771.6	61106.5	60938.7	110810	113019	145520	107878	192222	112567	50590.3	44528.2	141596	41303.9	COL3A1
204508	193723	210568	192590	166399	145592	219993	184682	319774	180315	210370	188506	170584	140192	228956	173923	165831	141471	158214	162257	165630	107928	146914	164420	COL4A1
18596	12922.3	22842	22044.4	23623.9	66199.2	13580.7	18638.3	20854.9	21267.3	19599.8	12444.8	3045.07	4638.42	12323.1	9990.25	19223	9265.46	9465.14	12065.7	4465.93	10779.2	10094.3	4021.27	CRYAB
50175.6	14165	165889	90567.9	339093	1410000	78025	57444.4	94601.9	61426.4	51733.1	49258.3	264435	9826.03	112909	313511	66627.7	282317	446415	86545.9	25369.7	1010000	20970.2	20618.6	KRT14
11004	7939.68	149357	24043.8	231059	170710	49351.6	13151.7	59613.5	24754.4	42494.1	59210.4	216582	NaN	107960	256579	84823.8	56921.9	265357	18062.2	59371.6	1220000	5160.52	39311.4	KRT6A
691164	769779	778792	673680	864622	867044	649975	681043	815728	742806	657042	743755	426726	531177	581856	518649	601664	461591	636866	560039	480843	490106	568007	515900	LMNA
82933.4	27847.5	122704	76761.1	42963	48521.8	143482	80821	42680.7	228168	160251	87705.1	53577.6	20505.2	79543.7	40799.5	45239.8	28100.4	107143	101089	23641.5	93197	95971.3	86450.2	APOA1
13676.3	9731.21	20756.4	15490.2	29528.2	27787.8	15870.8	13194.1	12190.5	39831.9	29445.4	10829.7	8819.17	10718.4	21509.5	14692.9	23846.1	11695.3	12196.9	11955.5	10087.2	14504.3	17067.2	9271.39	APOE
7271.96	2888.58	12931.2	4528.22	5202.53	4047.51	7491.69	4665.63	3269.54	11162.2	13298.2	6027.59	4894.27	4202.86	8379.79	4036.81	5648.22	3715.36	6291.37	5086.84	2553.58	5985.28	7480.39	4722.87	APOA2
2357.6	NaN	1858.29	NaN	NaN	NaN	1362.51	NaN	NaN	1522.37	1417.05	NaN	NaN	NaN	1636.88	NaN	NaN	NaN	1929.76	2083.94	NaN	1054.99	1212.72	1202.78	APOC1
4292.39	NaN	4276.06	3423.83	NaN	NaN	3370.58	3042.4	1981.06	6891.15	7068.7	NaN	NaN	NaN	NaN	NaN	NaN	NaN	5041.16	3234.63	NaN	3232.36	2664.57	NaN	APOC2
6648.99	1843.83	7473.77	4181.68	1900.14	2237.6	6313.37	6894.93	3505.8	14016.1	14044.2	5688.77	4008.62	1949.22	3089.78	3006.69	3799.89	862.543	8448.98	8599.19	2180.63	6826.35	5888.21	6570.15	APOC3
69877.6	19541.8	37668.9	99101.9	78921.1	155060	60651.4	42815.4	42938.1	79316	71795.6	35076.3	11451.5	16785.1	20074.2	23615.3	63301.9	18687	26803.7	21796.1	18293.7	37757.2	30575.1	20582.4	FGA
31302.7	6841.13	17917.3	45175.5	38656.8	93013.8	29269.3	17750.8	16053.4	36272.1	38294.5	17301	6002.3	6682.99	9745.66	9688.52	28252.7	8124.66	11034.6	8921.6	6603.54	15890.6	13115.4	9535.01	FGB
50025.6	11841.1	30926.5	74559.6	68489.3	161051	49268.5	34510.9	32726.3	73010.7	66736.8	35246	8032.43	11763.4	16789.1	20364.1	66381.2	13934.4	20300.7	13971.9	11408.9	31665.8	22951	15262.3	FGG
3986.01	10384.6	7303.07	5406.55	9645.45	9075.15	6250.38	8952.67	8801.94	3630.23	8357.87	10011.9	29348.9	22619.6	19235.9	24048.6	16849.3	30439.3	28325.8	20112.8	23115.5	33990	21870.3	25584.5	MBP
2707.23	3878.33	4725.09	2973.26	2655.88	2243.54	3222.89	4290.24	5553.26	NaN	4767.98	3325.97	3943.16	4422.36	5409.83	3817.07	NaN	NaN	1528.6	2250.01	NaN	NaN	NaN	NaN	SLC4A1
18519.3	12903	15962.4	29746.1	51825.7	27888.1	15466	17156.4	25846.1	35507.4	55609.7	18558.2	19447.9	10639.3	17892.5	18250.3	32805.3	16172.9	13453.1	19477.2	21345.9	16151.6	19020.6	12885	CRP
21641	9476.87	27881.9	19788.9	28130.7	23019.8	27304	14961.5	28402.7	58194.9	24531.1	16409.5	6876.43	7365.86	11059.7	10844.4	19495.7	14470	17901.2	11705.4	16999.4	10299.1	7909.13	12106.1	APCS
6143.42	6145.41	5840.06	4031	8209.63	6177.8	4585.13	3603.93	5709.3	13622.4	10042	5467.63	2711.42	3828.88	3356.65	NaN	4542.5	NaN	2793.76	3048.45	3550.12	4000.55	3700.56	1978.18	C1QB
12691.3	12467.6	10460.9	4574.55	11283.7	19485.4	9601.91	6245.98	12372	29764.8	20957.6	7562.48	2718.66	4162.45	5014.91	NaN	7549.61	3867.57	3729.67	NaN	6021.47	7921.36	3182.4	3887.4	C1QC
16081	19183.1	33234	12121.4	21703.2	30301.5	21712	17534	23303	58397.1	35736.8	21266.3	10243.3	9422.37	27502	11970.8	16605.6	10924.1	16412.6	12504.8	14503.5	18878.1	16452.8	11051	C9
23870.1	7353.51	43114.4	18341.8	14894.3	17123.2	20709.4	18046.6	19510.1	39809.6	35378.7	13321.4	22166.4	23589	51052.4	54105.6	25489.2	75463.2	61370.4	76393.9	186595	92263.9	124721	98290.4	APOH
21387.4	25382.9	73536.2	72701.6	69255.4	79621.1	39123.9	24940	42509.4	85769.9	78969	33386.1	13280.7	10562	35472.6	31213.5	46576.5	18281.1	21694.3	13376.5	9266.52	42831.6	35639.8	22003.4	LRG1
35798.3	24887.6	32997.3	36234.3	148955	129455	190191	33487.6	74018.4	73232.4	82126.1	24156.2	50106.9	27289.3	33933.7	26270.7	107427	33600.4	48914	16409.8	33430.9	24963.7	38942.6	15391.4	FN1
15032.3	NaN	9284.86	10038.6	32826.5	7169.11	9217.79	14201.2	5776.59	26131.3	42802.8	15678.7	356272	263824	411840	141345	167926	175947	182080	116523	201757	81859.4	322685	86013.3	RBP4
67680.8	50559.2	110619	74758.4	88273.6	45961.8	93841.6	52849.5	79316.3	228022	140149	73239.1	35408	30358	61285.8	49363.9	52209	34669.9	58524.3	67563.7	41193.3	102717	71159.4	64283.3	AMBP
64481	23879.3	274740	200760	279824	132169	125315	41872.6	64250	610683	265340	48343.4	42560	20984.9	147447	58916.2	176977	47941.5	94983.6	48839.2	42523.6	353909	154828	35724.9	ORM1
5505.12	2788.65	20415.9	7220.06	6009.04	4702.64	10990.2	5332.18	3227.13	9341.25	9743.1	10921.6	5807.64	1964.95	12061	3702.38	3373.99	2684.82	8359.18	4638.84	3229.63	6620.05	6071.76	14051.9	AHSG
11271.5	5855.87	30229.6	13207.4	48373.2	15782.1	12760.5	13082.8	10834.9	39418	23981.8	11675.3	257378	327241	775133	665406	335317	829762	350301	472834	1140000	1090000	1050000	607884	TTR
499616	240655	1740000	590498	1320000	546872	717061	322383	375707	1890000	1070000	612449	558274	204287	1210000	361965	893298	259606	569277	394478	141500	924140	537425	574982	ALB
14262.9	7097.19	47600.6	25116.2	41373.9	24669.1	25296.4	17462.6	10819.1	64604.7	53706.4	22051.3	188102	240724	409026	342529	178648	583395	314875	414563	739822	448070	509608	581741	GC
8705.17	12105.4	9690.77	18346.8	32302.4	25132.5	12103.1	11094.3	12580.6	10675.2	16445	11200.3	18684.8	14015.2	23489.3	29106.8	29158.1	15148.4	15571.2	13830.3	18509.1	15852.8	13712.4	15500.9	TFRC
32284.5	18796.6	159681	54271.2	72590.5	36203.3	88509	23156.2	27387.5	121802	117994	58121.9	41300.6	19670.4	99840.7	36458.2	59073.8	24238.7	70621.1	32466.7	19626.3	62951.9	65349.7	65540.8	TF
6743.17	5811.8	13951.3	53265	91906.4	78796.3	8353.58	5857.14	21999.2	12674.7	20494.4	4819.56	5533.13	8696.9	20931	14308.3	29323.5	5910.04	3564.44	4896.74	7491.77	5634.5	5195.77	NaN	LTF
26819.5	12954	117162	38462.8	84820.8	45669.3	92495.8	21843	35220.1	197229	85993	39287.1	29206.5	13256.1	89050	28165.1	70307.5	32158.2	77886.1	27847.6	25211.7	97696.3	72667.1	47873.7	HPX
41332	20565.1	28715.7	45544.3	102491	81536.8	25793.2	38227.1	79087	142686	68425.2	28366.7	163257	107652	234222	94422.5	124829	153275	134387	122352	123236	228408	280183	153251	FTL
84073	37341.9	82773.4	60762.9	62858.2	70458.2	49361.6	67465.7	91472.8	85729.9	117968	59132.4	156118	85477.9	140069	76057.2	76109.7	105488	134589	80539.7	70492.4	131072	179006	103867	FTH1
21210	20728	14344.7	13859.4	13351.7	15333.2	17350.8	18591.3	16297.6	19190	14634	17311.6	24492.3	22689.7	14619.4	15806.1	11339.5	16669.2	19004.8	20325.9	17726.1	20958.3	16843.1	12955.8	MT-ND1
31300.8	30532.8	28744.7	31531	29883.2	26706.7	29297.4	44549.2	38201.9	42325.5	29180.3	30137.6	38516.7	40038.7	33261.2	44396.5	30489.4	29188.5	28662.4	33390.1	37948.8	37908.1	31030.6	25778.4	MT-ND2
24718.8	22990.1	21204.6	20337.8	20569.8	20680.4	25105.4	28151.6	25698.1	29794	20276	34284.4	24284.8	26147.7	22522	18347.7	18478.3	20124.3	28345.1	23520.8	25676	30996.5	20238.1	26861.8	MT-ND4
8338.59	7244.67	5616.61	7336.64	6085.39	6841.2	7815.92	10189.7	11795.4	9759.54	8065.3	12781.5	9272.02	8040.69	5978.62	7245.3	7030.59	6296.77	8565.7	8223	9358.13	10887.3	6793.08	7860.85	MT-ND5
11990.9	14473.1	7380.05	9478.86	11117.2	9435.83	13573.8	12187.9	12879.4	17627.7	13210.5	22531.4	20567.3	15956.9	16854.1	15379.5	12972	12061.3	13823.3	16022.5	18548.9	17828.2	11495.6	10886.8	MT-ND6
7867.98	6103.96	9127.21	8192.87	6269.35	8886.84	7320.83	9964.98	7865.89	8144.8	4015.42	8540	7726.36	8772.99	9813.51	8451.23	5823.59	7905.37	10182	7940.04	9778.46	9702.31	9450.56	10889.6	MT-ATP8
4466.23	5014.51	8805.46	NaN	6611.31	6087.97	5504.77	4330.42	5271.42	NaN	7291.01	NaN	4329.36	4912.57	5510.66	5791.84	6355.44	5074.95	3900.97	3935.15	8987.06	NaN	7700.02	6961.75	ANG
NaN	NaN	NaN	NaN	NaN	NaN	1559.86	NaN	NaN	NaN	2553.04	NaN	4143.11	2907.07	4995	3692.84	4606.33	7336.08	9902.81	7165.66	10299.2	5995.06	9287.67	14175.8	KLKB1
5359.29	NaN	6751.89	3565.58	14318.2	9686.77	6472.17	2600.13	12037.8	13287.6	16673.4	NaN	NaN	NaN	3343.47	NaN	12211.9	NaN	3039.68	2761.23	7765.06	4911.67	2758.25	NaN	C4BPA
62259.7	39451.7	75939.4	51146.8	43349.7	57494.1	59986.5	63122.6	48436.4	105759	86214.3	96453.1	38067.9	22041.5	54054.6	38112.3	38115.2	22740	71328.5	72513.5	23714	46437	49961.6	122061	VTN
75109.7	84989.1	77745	105233	109234	106290	86407.3	77034.7	82837.9	88709.4	85173	68321.1	32179.8	45027.7	36204.5	44754.2	54944.3	45761.6	35783.5	28250.8	25808.2	49655.8	38778.7	32832.5	CAT
3898.48	3702.92	4256.95	3620.04	3854.03	3169.33	4271.79	4157.14	3015.82	4330.12	3463.78	4555.7	1956.12	1987.09	1829.97	2736.08	3380.27	NaN	1949.45	3148.68	NaN	2222.06	NaN	2439.79	RAF1
22797.8	181916	874786	367211	36272.5	93968.5	34233.1	377560	345574	194234	121720	99744.4	NaN	24660.5	33106.6	158399	84248.8	10329.2	1280.66	5427.71	13901.9	2852.6	27758.7	8008.51	PLA2G1B
45754.5	12266.3	18277.6	14768.4	19804.5	42237.9	16078.2	15985.1	20372.1	14494.9	16571	14389.1	31494.1	28786.9	35360.9	32455.8	31464.8	41815.4	27676	32689.6	42566.9	38474.5	32801.1	32229.1	GBA1
44061.2	17829.7	32444.8	30385.2	32624.8	35248.6	32216.3	38473.4	31448.8	39283.4	29548.2	29226.4	55062.1	55890.7	79595.8	66061.2	58247.6	63725	85068.6	91140.8	95039.2	74177.6	90785.2	105109	FUCA1
NaN	NaN	NaN	NaN	NaN	NaN	1294.21	NaN	NaN	2286.07	NaN	NaN	NaN	NaN	1749.24	NaN	NaN	NaN	3475.52	5004.93	4084.55	1773.21	4011.38	10195.5	PROC
288393	233943	268304	262678	394149	304723	282336	242358	249978	243241	312677	262989	502713	353496	421719	371841	382904	377452	389340	403211	374014	438639	389825	433007	ALDOA
110721	93285.5	151353	103991	163826	196875	93343.6	128874	200794	195875	152719	138384	171531	133355	256081	203593	143393	208178	246354	189969	253385	282934	277081	299989	CSTB
62820.3	71034.7	63653.4	76151.6	222347	144013	57501.5	37163	69939.7	92206.6	91625.5	36884.9	33305.3	37957.4	69733.5	41947.9	86753.9	45810.8	46182.3	39056.6	39545.6	42644.4	48002.8	28493.1	ANXA1
7116.41	3949.95	4538.95	5657.01	10876.3	4342.98	11584	8239.88	11850.8	9554.58	14040.3	4891.31	2496.43	3000.64	3437.5	3027.89	8698.08	NaN	6756.78	4120.78	8005.82	3843.16	3621.98	2467.55	APOB
908761	1870000	820415	1100000	502636	672967	1460000	1110000	1510000	1260000	633035	1580000	25211.7	289978	37971.8	183831	196864	25794.3	49763.1	28529.7	52739.7	38997.3	71912.1	72891.5	CLPS
6095.31	10933.1	7751.76	6700.81	8888.39	6595.62	7900.95	6892.17	8129.05	8781.78	8150.24	9311.05	8116.69	12757.6	8211.22	7833.77	10503.6	10079	11390.1	7269.77	8384.14	9953.49	6724.39	8540.78	NR3C1
7957.02	7546.09	8361.59	7005.83	12882.3	10031.6	9557.66	NaN	8761.82	10015.7	10289.3	NaN	13441.8	11626	13385.6	16610.3	10483.1	16103.4	10647.1	10545.5	19031.6	14413.3	14535.3	13895.9	PRNP
113572	125841	144424	264548	303789	307659	128237	95644.7	202738	226791	229148	121562	77307.2	97170.3	115110	138234	245828	95931.3	50891.8	59985.2	67742.8	99898.3	104534	71898.1	SOD2
20096.9	25785.5	27600.1	27059.5	22650	17230.2	13296.1	26521.9	16833.1	20035.1	16925	22574.2	42688.8	39163.7	38170	43206.9	31305.5	37669.5	29712.6	41209.2	30341.6	47632.1	31944.4	42827	OAT
5805.75	2941.05	14909.4	6474.26	4622.68	5923.98	7267.1	2212.73	4556.66	18716.7	12013.3	9825.94	4667.57	2568.16	6276.76	4719.75	3855.54	3805.37	5589.4	2151.12	2455.08	11127.3	5032.13	9285.75	HRG
11286.8	25424.6	36767.8	26842.2	81002	26223	30869.8	15161.5	34149.3	67695.3	41275.6	28378.1	24306.8	31049.6	66618.3	43913.3	68781.3	54969	14348.4	29433.1	37907.4	36360.1	67289.7	27660.9	THY1
9124.72	NaN	22695.3	9288.26	14056.5	8875.42	26822.2	10852.9	10089.6	38181.8	28265.3	14925.6	8664.45	8176.57	15447.4	6500.15	13386.4	4865.06	20056.1	10942.6	8137.7	18769.9	17683.4	15921.1	A1BG
6446.57	7165.04	4923.8	9054.26	14207.9	12140.7	9426.86	5440.56	9025.93	8212.43	8684.2	4894.42	2323.62	NaN	5484.13	5030.32	6405.84	2954.66	5860.56	2536.76	4350.46	3820.17	5088.79	3213.87	CD74
NaN	NaN	31214.7	7769.71	69125.9	28247.6	17738.5	19864	6199.91	17578.2	11382	26217.3	70567.3	NaN	16394.5	47832.7	18490	15553.6	52259.9	8396.97	NaN	229350	NaN	12363.2	KRT6B
902822	252836	2010000	2090000	7000000	15000000	1290000	793883	1590000	1760000	1620000	2350000	2240000	380307	1340000	4460000	1050000	6050000	5210000	2080000	775184	11400000	266842	11516.9	KRT1
3245.14	NaN	2230.12	1612.1	1047.91	2026.2	2238.33	3152.2	NaN	630.771	4078.14	1306.16	1867.4	1864.49	1465.9	928.108	1734.68	2921.75	8365.71	3596.76	5742.25	1460.07	5636.39	3119.92	S100B
10571.2	10558.9	9508.17	10165.2	9036.24	8429.12	11944.9	9625.44	10701.7	16193	15567.6	9299.24	18700.9	24220.6	20008.9	19390.5	10796.6	14708.1	16029.8	24592.8	28333.4	14405.4	15841.8	29852	VWF
16091.6	12599.6	10945.2	13889.9	10392.6	9629.49	10583.5	11831.9	5194.54	6125.22	9457.27	9481.94	2254.16	4107.41	2231.96	4735.66	4674.51	1381.96	1999.1	2222.65	936.73	1959.33	2686.75	1568.35	TUBB4A
442115	471411	452423	499632	647313	586937	538989	407602	368102	374333	580589	561901	782741	557416	614812	668881	582960	723627	699721	751875	551426	669275	775930	905562	GAPDH
49965.1	45900.5	50414.7	49119.6	62937.9	45186.5	52106.7	44628.3	53025.4	54199.8	54790.1	49555.7	33681.6	34538.2	36906.1	38315.2	47743.7	29993.6	36621.8	36206.5	47852	41282	38159.2	42832	ASL
42184.5	46001.3	29903.7	50179.8	102691	70432.5	37218.4	29697.3	39076.1	51194.7	46738.7	55365.9	76796.6	68502.9	93551.2	89039.9	115651	99066.3	59796.8	77835.4	111857	113514	76250.4	123897	HLA-A
10982	12539.4	11670.4	10980	16846	12277.7	12113.3	11891.8	13892.9	11131.9	15014.2	11565.9	6418.59	7861.58	6754.42	7741.44	8998.88	NaN	7854.02	NaN	7042.24	NaN	7456.07	7613.2	ERBB2
171886	198402	191687	195215	207616	195081	202668	179959	201347	168718	187211	168479	123613	150323	172480	162227	165049	153213	154427	140810	140167	150333	154962	146031	CAPNS1
2100000	1850000	3100000	2220000	103451	1020000	1940000	4020000	2950000	3130000	656025	3370000	89426.4	167961	148961	506938	166288	68539.8	177798	53623.9	60844.5	58705.1	115769	141753	AMY2A
512074	612492	613932	783225	926050	1610000	597761	490928	716718	856494	715702	729145	157933	403641	330293	393455	594570	368436	244361	191408	258849	295415	313687	189168	HSPB1
5421.77	6271.74	6985.88	10722.8	43906	23160.6	7694.68	6973.31	11764	15205.8	17255.5	5731.19	1630.55	2233.9	6606.19	4632.03	16569.3	3115.35	3687.43	3765.41	6005.09	6942.4	4573.32	3094.79	CYBB
763289	699096	874371	859694	457741	624482	740182	856819	723958	598947	737616	885006	246116	327189	233924	386160	381747	218237	200666	243627	164909	270414	276790	239870	RPN1
520797	445806	475438	523804	311788	406797	461439	452806	411337	375618	453359	561309	172774	205739	143921	244530	245413	150311	142829	160649	126610	171654	168963	166559	RPN2
231118	227723	224935	240667	409907	303962	207064	212568	218988	217232	243319	182727	482647	466888	489689	451973	411835	507662	475378	449388	587921	501193	498383	512729	GNAI2
90679.6	102191	79890.8	137538	145941	133703	152543	191726	203698	186118	202567	278412	170653	251554	161074	166157	153407	111715	160556	144837	268410	249042	131427	159989	H2AC25;H2AC4;H2AC6
3539.53	4583.48	3230.51	3810.9	4229.72	4214.29	4292.51	3230.54	5632.24	5388.27	3887.35	3504.39	3107.1	3485.4	3302.5	3054.79	3301.4	3233.92	2841.28	3131.51	2667.12	3300.57	2469.27	2386.77	SLC4A2
316335	358008	324387	276295	331944	272149	347410	307032	256173	236866	336762	297860	361671	346728	345509	334497	307690	344963	343512	359047	292209	325047	314670	315336	ATP1A1
268049	264935	270124	206765	227396	216268	273951	234341	220008	197130	263055	222603	318291	290938	284627	278003	244397	282532	288280	313727	266051	265228	257516	227765	ATP1B1
7393.04	NaN	2803.64	2650.18	32951.6	7022.52	15740.4	9760.2	3782.35	14665.3	16631.3	2854.31	372722	238725	495851	467494	215877	890643	758778	1080000	1450000	689693	996452	738424	CHGB
46299.9	NaN	31304.2	7668.4	32074	46853.4	16701.5	15326.7	3928.1	23360.8	24955.5	7846.73	10355	3800.49	12679.2	5013.26	21110.1	6258.01	11398.8	3416.57	NaN	5024.42	26006.8	8136.85	ALDOB
6755.82	9538.17	9548.59	7178.6	10575.2	8760.01	13016	10877.6	7520.77	9302.79	5893.52	8759.62	11227.9	8408.03	9536.27	9079.66	9601.28	12304.8	11455	11100.6	8808.48	8593.57	9713.01	9902.78	APP
4396.82	NaN	8624.74	6452.07	39036.6	105425	7732.2	9338.61	6885.39	5803.53	5901.16	11246.1	5376.26	NaN	6106.77	12954.9	10786.7	17353.7	19955.2	7316.6	12510.8	37141.8	3146.03	3740.19	ARG1
17357.6	16488.2	35155.2	10598.4	22619.6	42847.6	17297.8	16647.8	17706.1	41487.3	30945.8	14264.3	8286.59	7867.88	15892.6	6885.1	9746.21	10737.5	11074.5	14839.3	8619.71	50929.3	10253.1	9493.31	APOD
78276.4	270365	249455	231354	322380	197378	179822	233041	247959	277508	157257	205035	57178.8	188349	176688	168559	223534	177885	128998	137035	200190	168046	142227	148383	ALDH2
5730.53	5815.97	7000.52	15047.4	55062.8	24531.1	6726.84	6886.34	12076	15814	17809.9	5047.71	2613.59	3063.18	4798.95	6951.96	19134.2	4676.36	2706.71	3493.77	5111.94	6285.32	5530.19	2664.07	ITGB2
10928.5	12130.6	23523	197972	1220000	588453	14723.6	16675.3	89081.9	69788.2	165735	18754.3	8895.67	8588.96	15095.6	55746.1	334580	15322.5	32357.2	3895.08	16006.1	57629.4	23949.9	9185.42	S100A8
17467.7	23267.9	32215.7	20927.8	16421.4	15789.6	19620.7	15241.6	16346.4	15982.7	16870.7	18218.3	17025.7	17389	26481.6	24543.8	9954.74	21724.4	23381.7	17893.9	17506	17871.5	28596.5	20089.6	HMGN1
NaN	NaN	NaN	NaN	5202.63	9410.08	NaN	NaN	NaN	NaN	3010.82	NaN	NaN	NaN	2399.87	NaN	2646.01	NaN	1929.65	NaN	NaN	3357.13	NaN	NaN	SERPINB2
NaN	NaN	2086.73	2721.53	NaN	5089.08	1810.41	NaN	2463.44	NaN	2471.18	NaN	2225.75	NaN	3961.72	2185.89	NaN	2814.23	NaN	NaN	NaN	NaN	1942.72	NaN	SERPINE1
NaN	NaN	NaN	NaN	NaN	NaN	NaN	NaN	NaN	NaN	NaN	NaN	6177.97	NaN	4285.18	NaN	NaN	6787.16	6664.6	NaN	NaN	NaN	5385.97	7748.54	PRKCG
1070000	1380000	976249	1190000	931241	967639	1000000	1300000	1230000	1150000	896923	1340000	1050000	1170000	908215	1090000	828725	924640	682062	944832	1030000	1120000	851609	683913	SLC25A5
5917.25	3814.88	8427.09	6934.72	5832.1	5263.43	6671.55	6542.16	6432.66	4995.15	7580.02	6204.14	3827.05	2419.39	5501.99	3329.82	4745	2778.56	NaN	2518.54	3082.07	2330.99	4030.33	3467.01	SERPINA5
34281.2	18793.8	40038.3	43305.3	57652.4	58294.7	43165.8	21194.8	26004.5	52014.5	67161.1	26821.6	11814	9333.39	18858.2	16621.8	34390.7	14114.6	27665.6	15457.9	10030.4	21058.8	31855.1	16904.4	SERPING1
6249.91	NaN	8721.74	13069.2	24890	13156.3	10868	8719.21	12687.1	25393.7	17622.9	10021.7	14524.2	13168.2	11219.6	16044.4	26788.4	23908	21376.6	21589	20567.2	26366.9	25979.2	18935.3	CFI
NaN	8248.6	11920.7	7007.33	12836.5	NaN	12187.9	5715.61	8503.06	29451.3	3157.5	9418.18	5662.84	7642.55	17423.7	10043.9	8944.58	5473.97	7800.6	6748.38	8533.12	27395.8	4125.87	7613.26	ISG15
63024.7	83378.2	78634.1	108825	57491.5	23493.8	55381.3	68507.4	57044.6	68372.4	11177.4	95278.3	2301.33	17421.2	6208.03	20069.5	26166.2	NaN	2618.54	NaN	NaN	NaN	3950.01	4985.94	LGALS2
6356.55	11641.6	8220.35	86590.4	475736	158378	4623.72	8821.5	34699.6	20157.4	47043.3	2945.58	33718.7	5513.52	NaN	19650.9	105101	14330.7	NaN	2853.39	7482.79	7835.49	9385.85	1981.61	MPO
91050.8	82754.2	65392.6	87216.2	66533.5	64514.6	82472.2	86574.7	84304.2	88848.6	70486	88621.6	41169.3	56772.7	36558.2	47519.6	51335.5	37790.2	36179.7	42452.5	36220.9	50775.2	42220.1	39188.1	PCCA
82162.2	81279.1	58934	81276.5	65652.2	54454.8	75043.5	77611.2	76024.9	89653.1	68080.5	84567.1	44571.6	54330	36767.1	45107	50526.7	36876.4	35296.1	41208.8	39240.8	51238.9	40839.2	39291.5	PCCB
13973.8	9992.67	7587.35	12029.2	26468.3	16992.6	17439.5	10113.4	17046.9	21527.2	13286.5	9348.57	9070.22	7342.9	8875.69	12751.2	19306.8	11585.9	13704	4485.92	9961.09	23350	12368.3	4561.67	ALPL
193066	148347	159104	167747	100431	153750	165344	149493	114595	122881	136054	139002	63136.1	73145.8	57704.8	79350	82375.4	56880.8	68760.9	69356.1	49421.6	57704.5	72180.6	63045.9	EIF2S1
2961.92	2328.58	2099.46	1357.35	1779.95	1238.82	NaN	NaN	2100.71	1461.4	NaN	4530.77	3337.01	2193.49	2442.2	1738.72	NaN	NaN	3589.08	2307.47	3790.62	3175.27	1963.64	3553.46	HMGN2
5406.27	6913.94	6895.31	6499.02	13471.9	10147.5	5566.8	4553.35	5803.9	4682.27	7261.28	4627.53	5651.42	8565.21	9335.05	5050.8	7936.98	6919.63	5176.86	6325.47	6777.94	6203	6258.7	8747.12	ICAM1
417387	471578	508633	424374	306174	279784	433269	336353	385029	327584	398440	414503	203213	304749	234216	354542	355304	257539	145628	218314	232002	185618	254493	212070	RPLP1
662909	521855	635690	622697	294671	470665	497586	459273	442602	397900	478561	425475	179668	170596	173155	256594	252177	176235	162239	151131	155660	144926	215511	135485	RPLP2
509893	469300	434388	494739	344966	382081	491148	385736	377902	416842	444651	537302	183938	194218	171045	244914	252107	179350	144524	175546	149161	171639	194199	181338	RPLP0
8306.86	NaN	NaN	10233.6	37727.1	7906.62	20101.9	11764.4	10323.9	11788.2	20369	9519.38	436769	430438	847588	655668	368775	1030000	900689	947169	1380000	624124	1070000	1060000	SCG5
4963.63	4743.2	5029.27	3842.74	4547.98	4615.48	5614.32	5774.72	5196.26	5115.86	3779.16	5193.9	1674.52	1624.78	NaN	2126.19	4034.27	2823.42	1904.02	2005.91	NaN	1629.42	1730.5	1092.8	JUN
1250000	1350000	1900000	2070000	1350000	2490000	1740000	1790000	1670000	885953	1170000	1190000	23686.3	184921	141866	581735	817785	154488	62275.6	39278.8	104077	58307.6	223276	121283	REG1A
4076.43	2845.22	6991.04	2499.68	3273.62	2357.88	3073.03	2335.25	4875.57	7656.79	5218.22	2720.39	3779.21	2951.85	3987.93	1099.21	NaN	NaN	1687.38	2890.2	2345.89	3833.24	2933.26	1682.76	CLEC3B
48630.3	47301.7	47923	44640	57604.3	50396.3	48842.1	41564.2	43544.3	45557.9	51473.8	37357	72553.5	55749	62421.7	56579.2	54041.1	57980.8	65248.8	52959.5	57677.5	53568.2	64968	49927.8	SSB
NaN	NaN	NaN	NaN	NaN	NaN	6041.49	NaN	NaN	3191.02	5760.34	3525.83	NaN	NaN	2468.57	NaN	1790.42	NaN	NaN	NaN	NaN	2589.25	4685.95	NaN	SERPINA7
4422.15	3660.87	7360.91	3749.48	5692.48	2229.95	7458.76	4579.89	4394.69	11502.5	8062.03	8812.97	5614.31	6591.27	12344.6	6525.53	5822.49	8571.67	9413.99	7335.05	8959.19	8283.17	8589.72	12282.3	SERPIND1
52893.6	54654.5	55862.5	49652.3	73887.9	61243.7	57650.5	49384.7	51972.1	47347.2	62253.6	42919.9	50565.5	56388	60301.2	65724.5	64799.2	50255.1	52242.5	65878.6	65994.5	51377.7	61956.7	44028.3	ITGB1
NaN	NaN	NaN	2827.76	6426.67	5826.05	NaN	NaN	NaN	3250.84	3141.96	NaN	NaN	NaN	NaN	NaN	2585.36	NaN	NaN	NaN	NaN	NaN	NaN	NaN	PRKCB
5330000	5470000	4730000	5260000	4530000	5660000	6090000	5880000	5040000	5020000	5620000	5160000	1030000	1990000	1840000	2370000	3050000	816136	1610000	1510000	960242	1500000	1950000	1270000	KRT18
2430000	2850000	2110000	2400000	2560000	2900000	3040000	2550000	2020000	1960000	2860000	2240000	541322	994241	937862	1130000	1550000	418945	1010000	799551	444128	685289	969597	633208	KRT8
2725.73	3563.71	3256.22	32978.6	10726.6	1984.82	7031.49	10801.8	47352.1	NaN	8977.24	11187.1	27682.4	40010	39269.5	19493.4	17400.5	32670.4	52695.6	11506.2	42171.7	7642.36	74523.6	31142.7	CALB1
29140.8	23940.1	18368.5	22195.4	28222.8	26508.1	29578.3	15880.4	10160.2	13507.2	29508.5	24342.5	20340.4	14300.4	17649.1	12692.8	14887.4	16160.5	22243.3	15319.2	11786.1	11174.2	17530.8	21795.7	MYL1
2202.91	1697.39	2547.62	2331.78	1052.82	2880.67	2124.1	2624.91	1503.06	1048.8	1603.99	2119.4	1031.09	953.605	1379.63	NaN	NaN	735.058	918.023	2438.32	882.951	1362.99	1528	1108.16	HPN
23198.6	39771.2	37588.2	28065.6	66943.3	15002.8	28052.9	16874.2	19624.4	23750.6	29631	20153.3	12967.4	11638.2	21337.3	17823.2	18168.7	16297.6	29922.3	28863.9	11788.2	NaN	22611	9796.6	COL5A2
49781.8	37621	52689.9	46799.2	39618.8	43081.6	44328.1	36427.1	40749.6	34646.3	42519.6	36869	34054.6	30037.7	35459.3	36587.2	32984	36327.1	33067.8	30353.8	34517.8	30624.8	40958.5	30285.8	UROD
29223.5	24844.4	35217.5	24798.4	18996.5	17402.1	24060.5	22729.9	20446.9	17860	25013.3	26015.7	8269.86	11450.3	8523.67	10131.2	12318.4	6638.17	7306.5	6987.53	8013.32	7523.92	8796.09	7813.13	INSR
NaN	1786.65	2193.76	1984.6	2762.86	2013.75	1935.15	2379.77	3223.1	2737.94	2800.04	2214.88	2887.93	2516.3	2325.19	2718.22	2779.38	2371.93	2958.04	1669.33	2797.66	2249.25	2622.18	2382.02	FYN
NaN	3751.01	NaN	NaN	NaN	1581.85	NaN	NaN	1567.87	NaN	NaN	NaN	3141.11	3675.18	3516.36	3893.16	NaN	5358.08	4194.87	2772.88	5248.24	NaN	6668.38	1973.11	BCHE
3718.32	4153.85	7159.34	5503.32	9273.71	9167.16	6048.38	4668.09	7402.51	4755.13	7567.86	4755.11	6617.84	8045.32	9634.56	9350.47	8991.95	12296.6	11179	10895.7	11048.8	9726.15	13092.8	12192	GLA
14768	3175.24	22204.8	6641.18	10664.2	17168.2	10748.6	4844.28	5787.17	156877	25077.3	5519.6	8570.21	2973.23	13414.5	6283.63	8020.51	5341.1	9093.37	3782.94	3858.87	54895	8800.99	5793.42	IGKV4-1
98945.6	93687.9	106332	97321.3	233618	229655	114562	73254.2	112080	153824	136778	78993.7	653135	251666	467003	367371	301243	483868	487070	824033	245319	668857	449718	489206	GSN
NaN	NaN	882.195	NaN	NaN	545.893	947.664	657.169	599.148	294.133	786.758	928.486	557.565	757.201	759.83	NaN	NaN	860.079	1320.7	1032.33	NaN	1425.98	750.622	1552.13	RB1
NaN	NaN	NaN	NaN	5025.36	NaN	NaN	NaN	NaN	NaN	NaN	NaN	6758.98	8239.7	6810.39	5380.92	5823.43	6440.76	10364.7	7341.63	7332.13	6736.39	8195.18	8540.76	PGR
14640.2	12755.4	14028.6	16308.8	15737.7	11788.4	12499.6	7889.02	12025.6	11896.3	15427.6	6117.32	7044.18	5249.6	11081.9	11367.1	12529.9	4920.15	7682.71	4860.9	7023.46	7160.85	9105.36	4021.39	PTMA
5426.07	7314.64	6785.4	6929.99	8481.02	NaN	5246.92	NaN	5564.9	NaN	7990.65	NaN	4042.76	NaN	NaN	7913.46	NaN	4272.8	NaN	5960.69	4364.82	5876.49	3723.44	NaN	CDK1
869371	904657	751636	849699	732473	740410	834878	829612	582557	739402	701573	931974	1150000	956788	833650	817087	732296	998048	815297	957766	681432	1000000	798098	970812	ATP5F1B
NaN	NaN	3365.4	NaN	NaN	2948.42	3884.59	NaN	NaN	5639.87	4896.05	3313.71	NaN	NaN	3346.52	NaN	NaN	NaN	4337.67	NaN	4536.88	5900.8	4036.96	2701.64	C2
15960.3	18574.4	36435.5	309827	1770000	997848	23981.2	22480.6	138143	98085.5	232486	26621.7	17135.3	13417.2	27445.4	88784.5	532404	26525.7	59927.6	5166.42	22940.5	108176	38888	14678.5	S100A9
214300	142797	260990	186631	585329	297349	178672	106792	172215	237217	283701	123731	82101.4	84317.4	211143	115105	282315	126636	149373	199362	102240	107522	151643	98660.1	S100A6
8730.92	NaN	29635.3	25317.1	6866.65	8550.04	15543	9766.19	6794.01	47523.7	22168.6	15894.3	6600.99	2874.75	13150.7	14054.4	7852.05	5625.47	9349.7	9468.44	NaN	19678.6	18509.9	13553.3	APOA4
94769	93470.4	108889	102290	74971.6	85608.8	108451	97930.5	96987.2	89419.1	92876.6	105648	78402.8	66903.2	74324.6	76728.1	81408.6	80151	78386.4	69152.5	74984	66044.7	81126.4	75723.8	EIF4E
729428	646055	631540	697458	1060000	1030000	752154	628222	641870	683218	793965	608012	1100000	825170	852581	809909	1020000	883795	828558	890062	812452	897292	894805	827817	ENO1
20079.7	18221.2	17315.3	23791.2	42001	32127.4	18214.9	12395.4	14099.9	12971.2	21405.4	17616.6	4762.81	8189.17	5798.46	9677.95	16140.3	6691.57	6716.07	4370.48	6221.04	5738.13	7065.24	4905.42	PYGL
201500	180254	199860	204821	244558	250522	246947	201573	191765	152799	213850	207394	328827	261399	328780	299088	270246	347506	324774	285589	310142	303108	332397	361825	GPI
5261.27	5547.25	6414.78	5474.81	5408.5	6359.36	6387.91	8080.52	6455.66	6817.74	4149.66	6311.57	3454.42	NaN	4464.34	NaN	5772.54	4285.61	5424.4	NaN	6869.11	3757.33	5132.53	3952.58	POLB
201577	178018	207226	173826	222647	182953	199067	185197	154968	176358	190704	170645	139912	157010	134881	153458	169976	146485	165597	157693	140085	118080	170190	134658	NPM1
106798	111286	99831.8	95025	130420	154222	54505.5	64088.9	77732.4	75526.4	80301.4	71667.5	147123	128247	135333	116733	121827	147011	189046	125208	178479	123016	132340	134654	TPM3
22155.9	24627.6	21754.5	23644.1	36347.3	38493.8	33355.2	20141.3	25977.8	23265.3	31501.3	15981.6	21459.1	25841.6	29318.5	29649.9	31562.5	28541.1	30133	30808.6	27582.9	23882.7	29238.6	30252.1	ITGAV
NaN	NaN	NaN	NaN	529.75	NaN	NaN	582.672	NaN	NaN	1391.57	NaN	22198.3	22282.5	65527.2	55460.4	15405	96515.8	47810.8	62331.9	146399	56165.3	87189.5	67487.8	CRH
28300.3	27577.8	30896	33354.6	53192.9	31754.8	30456.9	20499	39781.4	36585.8	45431.1	28784.8	54464.5	52642.3	84549.2	65409.4	70567	58376.6	80781.2	85210.3	103052	54483.9	106668	85628.4	HEXA
444644	485594	692951	598243	80881.2	396582	978001	919946	570545	427559	233769	687211	22396.7	60160.5	29671.7	90505.2	55330.9	16967.6	33015.4	21339.3	33138.5	17944.8	40114.7	31952.4	KLK1
4955.3	5192.23	1035.47	2168.06	4405.68	4324.64	3938.74	5158.9	2123.3	3981.72	3399.12	2556.26	6996.37	6454.86	12401.5	11636.6	8111.2	11891.3	11223.7	13815	19243.3	7283.9	25763.3	19541.9	SERPINE2
4790.29	3573.57	5276.26	4979.51	5371.23	NaN	4878.48	5197.97	5435.02	4337.09	5608.87	NaN	NaN	NaN	NaN	5389.12	NaN	4518.67	5227.2	6828	NaN	6895.37	NaN	5774.75	LIPF
976076	1030000	909975	1130000	600676	619930	842187	1040000	943011	770924	620195	1120000	169125	448629	343976	432358	469925	160832	133128	226300	132015	150015	412507	117440	EPHX1
144955	164228	147563	166703	170236	140413	185315	150456	132116	150090	188964	128986	175463	140518	127844	158993	128868	127829	123835	136362	111028	164190	153053	103381	DBI
1130000	870985	927361	998320	754715	738477	881621	875816	787666	1050000	777971	636935	119481	249665	145767	309662	433516	118026	137843	119351	91163.9	113320	190412	137525	LDHB
4210.52	NaN	NaN	NaN	NaN	NaN	5463.52	10671.9	NaN	NaN	NaN	NaN	NaN	NaN	NaN	NaN	6142.71	NaN	12842.6	NaN	NaN	NaN	4321.03	NaN	NEFL
NaN	9476.06	NaN	NaN	NaN	4551	5943.19	NaN	NaN	5803.7	NaN	NaN	7987.29	5662.64	6766	5706.19	6102.27	3505.92	20079.6	5901.27	5584.05	7812.92	9306.93	13063.1	NEFM
7505.84	5853.11	5809.59	4926.41	8443.59	5849.06	6249.68	4714.51	5274.13	5416.51	6679.05	3368.32	4210.85	3549.36	4234.97	6727.96	7645.57	4748.43	6341.22	4822.82	6084.46	4641.36	4494.58	3201.36	CENPB
71200.6	70047.4	57291.9	55515.2	91302.7	79724.2	61466.3	56593.3	63504.4	71635	61342.9	75352.5	60613.4	58899.8	55487.1	49883.2	62202.9	58917.1	53000.7	52177.4	53706.3	59254.1	52069	63741.3	GPX1
4006.33	4405.7	2719.99	NaN	2961.08	2559.63	NaN	4001.33	4318.08	NaN	NaN	4675.95	4754.22	6444.3	7359.63	4906.33	3224.4	3325.1	4824.57	3853.86	4447.68	6290.7	5570.44	4887.1	THBD
10901.5	18790.5	26499.5	18824.8	22948.7	15149.4	11325.9	10210.6	13214.4	10113.8	12594.3	7381.77	15675.5	19802	30411.9	28247.6	33476	36804.8	13612.2	20353.8	21909.4	18945.5	26030.2	20147.5	PGK2
2090.77	NaN	NaN	3015.37	4484.05	3759.56	NaN	NaN	2782.6	4261.36	5158.85	2433.5	3184.77	3509.77	4622.86	4288.78	6216.13	5366.96	4037.62	4788.86	4492.94	5457.14	6193.34	3372.63	PROS1
2630000	2040000	2630000	2470000	1280000	1630000	2560000	2430000	1730000	2170000	1960000	2160000	509582	764943	489405	1010000	1030000	445801	349281	537399	306353	640145	586187	381273	P4HB
630484	886329	1130000	935779	748134	554246	815028	797992	967952	925427	976930	765928	336297	608284	482601	607584	715685	433465	395410	469648	593115	554317	585402	357965	H1-0
6284.77	6459.9	7155.28	6969.69	10046.5	8363.76	6909.95	5927.93	7805.69	7683.46	6940.13	7414.75	13871.7	13505.1	17067.1	15422.9	15679.7	22572.3	15082.4	12528.3	19116.3	22043.7	16690.2	18038.1	ACYP1
9765.44	NaN	NaN	NaN	NaN	5375.36	NaN	10254.7	47997.9	51714.3	NaN	20827.2	23171.9	45170.9	50453.2	NaN	NaN	28912.6	6538.8	23177.6	9926.62	12795.4	37471	4278.56	CRYGA;CRYGB;CRYGC
505807	289925	281908	337529	357061	585464	368836	258518	291203	302672	439463	278925	278090	225891	282860	254408	267235	227788	297270	280911	244921	231826	319624	309172	CTSD
727767	922981	739570	897996	1340000	1360000	786015	678239	899618	813256	942102	573641	244623	391794	419123	444481	695465	209949	316277	201539	180567	299931	320489	167174	ANXA2
3663.42	3714.54	6945.16	3197.56	5611.17	4069.47	4181.51	3933.63	4986.6	7283.65	5519.8	4143.74	3198.54	3082.68	4352.87	2209.96	3337.03	2765.61	3336.62	2777.07	3456.33	3053.63	3749.52	3180.61	C8B
8152.94	7935.1	17256.4	7463.67	11017.2	11037.5	9146.03	7265.09	12380.7	19444.1	14880.6	9622.82	5906.97	4945.8	12658.3	7350.95	8385.3	4910.35	9176.42	5438.26	11585.3	8450.75	6899.66	8829.73	C8G
192195	228018	203415	219643	247304	239293	232334	206783	230380	214077	226997	198889	142577	174136	164554	177599	200599	160362	164637	156312	174576	166586	182556	162136	CAPN1
1030000	1180000	1040000	1050000	1210000	1070000	1290000	1050000	858693	867531	1240000	1030000	1400000	1300000	1300000	1280000	1300000	1410000	1280000	1440000	1070000	1230000	1430000	1470000	TUBB
7337.05	2125.66	NaN	8818.95	7971.18	3891.57	NaN	1103.44	10655.1	2301.18	2888.29	NaN	NaN	2086.92	1476.25	NaN	5198.52	2208.44	NaN	NaN	NaN	1097.06	1686.2	1028.19	CA3
1970.23	NaN	NaN	NaN	NaN	37905.3	NaN	NaN	NaN	NaN	NaN	NaN	NaN	NaN	3688.51	NaN	NaN	NaN	1976.26	1575.78	NaN	1041.64	NaN	NaN	IVL
1590000	1090000	1590000	1370000	493631	1270000	3080000	6170000	1920000	2170000	751466	2520000	43885.8	227146	75889.2	267273	240754	53737.1	109127	37076.8	31131.6	35491.3	98267.3	132366	PRSS1
1960000	2320000	3540000	3960000	2860000	3390000	3830000	6170000	3640000	3660000	2850000	3630000	84320.7	509280	220301	1430000	1990000	255866	224174	153370	116783	98960.7	599348	282559	PRSS2
7571.53	NaN	4160.42	2535.32	NaN	3928.78	3258.3	7887	NaN	NaN	9962.8	6524.45	NaN	2107.67	NaN	NaN	4245.35	1613.83	1643.36	NaN	NaN	NaN	3934.79	NaN	GRP
114309	114959	187144	126733	215167	71863.4	106872	95659.2	95809	126746	116323	58738.1	30633.5	31694.7	49015.3	45794.8	62064.9	46645.9	71678	68948.6	41338	32313.7	77874.3	36519.5	DCN
451196	109734	208273	174558	212432	168826	191076	186504	193549	175800	227863	93885.2	305648	175716	301596	191512	232826	218430	267165	235165	326052	225706	337422	119088	PSAP
52319.4	28786.8	36246.7	47190.9	56701.1	53874.6	46925.4	34124.3	56066.7	42423	52133.9	40084.3	39016.7	40967.2	58812.4	52583.6	59641.5	47750.1	49645.1	54622.3	61818.7	52512.6	65385.6	54039.7	HEXB
8908.73	5401.6	7706.69	7813.06	6430.33	8233.34	9425.17	8013.87	6063.79	6119.46	7469.91	7179.39	6481.96	4660.63	4975.88	4879.43	7838.57	7781.01	7369.26	7645.74	5590.99	6193.56	8200.65	6142.53	CTSL
360242	374707	350476	375103	693398	492360	384452	263610	338814	366749	420209	336887	275186	270499	345436	313576	408141	341478	289261	266658	307387	259344	340341	294003	PFN1
7392.91	6880.37	7563.88	4541.6	8732.6	7314.14	7711.21	7624.76	6131.48	5740.64	10387.2	2746.18	14799.3	11367.6	15502.5	12041.5	10790.9	11961.6	12087	9622.39	8396.94	11676.9	12489.5	9649.17	BPGM
435555	400326	442189	423074	364793	281242	394873	413657	303179	444816	385883	376859	170177	199727	189054	267752	285749	160859	169524	179648	135425	195368	203854	161333	APRT
184648	149788	176452	164390	116588	137113	165506	163673	143484	161508	157595	163633	104968	104771	96916	112001	107736	91932.3	100330	107872	94067.9	95367.2	116731	96146	EPRS1
225380	88989.2	97586.5	148076	291275	271489	187307	96405.6	65475.2	68725	206371	105281	186961	101287	109679	184190	129968	204863	260189	190869	125492	122557	223950	298132	CTSB
766691	827923	763492	872320	807206	1230000	758519	699819	655929	790231	773201	597354	964819	1060000	998128	1010000	798866	1390000	994591	887995	800987	1160000	993953	831347	HSP90AA1
27691.6	23994.7	34350	28071	20333.8	22349.8	23146.3	23426.8	24875.1	25275	27668.9	34040.6	13445.6	14260.7	13686.4	13259.5	20420.1	16243.4	13546.9	9237.38	18117.2	14483	15286.5	14652.7	GALT
530118	560143	561874	527391	646352	555761	531890	546468	589372	591186	610677	555223	648770	779193	721677	692679	659252	731548	709119	727267	739283	734071	767550	720237	HNRNPC
247580	256556	274161	225160	217990	255746	211483	229975	216827	231626	272367	210279	160884	153108	177007	161019	192494	158659	89238.6	129529	120206	146326	135755	133654	LAMB1
23851.3	25833.2	21387.6	25518.8	28941.3	21677.3	22616.1	23044.5	26754.9	24296.8	20480.2	28998.9	13867.5	16869.3	17374.7	19619.9	20603.4	13857.4	14893.5	13566.4	16259.4	17025.2	14456.1	16333.6	YES1
10303	12386.4	10454.3	13387.1	18090	12070.9	8954.71	9354.26	12552.9	11903.7	12260.1	10429.3	3620.12	5830.23	4179.27	7234.93	10637.2	4103.43	4603.22	2979.06	4574.99	4044.96	5032.68	3560.16	LYN
96477.6	102988	107556	107110	112987	98518.5	157077	62121.7	75619.5	61383.7	66384.1	35213.9	77495.6	55897	64647.7	58250.4	89819	77113.6	88606.3	62923.6	72690.9	52174.5	68142.1	43363	TPM2
148693	139597	149943	166547	115773	131156	136192	138344	132206	130643	128652	161040	122608	124546	120108	128685	112515	112787	101118	102437	97322.1	117763	111398	121483	FH
14720.5	12169	16360.5	61032.8	49091.7	45574.9	50346.9	21698.9	17308.6	16766.8	30295.9	13404.1	8808.38	8449.12	13845	20230.4	28854	20724.4	8552.04	7943.83	7526.8	11654	17577.6	7690.08	THBS1
8481.15	6625.83	6247.11	3127.18	NaN	3577.08	3990.36	3474.9	3461.41	5158.91	3873.31	3671.17	NaN	NaN	NaN	NaN	NaN	NaN	NaN	NaN	NaN	NaN	NaN	NaN	GJB1
4208.32	NaN	5157.13	NaN	NaN	3376.93	4467.58	3997.31	5613.45	NaN	3483.76	3324.14	2728.23	NaN	NaN	3910.63	5780.98	3824.6	2988.44	2966.56	3365.35	NaN	NaN	2930.87	ZFX;ZFY
9602.03	14365.3	12834.6	11398.6	9428.97	7986.68	8844.88	10278.4	9468.5	10396.5	10251.2	7611.04	7948.87	13238.2	10928.3	8348.94	10486.7	5919.57	8385.57	8253.7	10933.3	5967.93	7132.22	7853.27	IGF1R
800582	1390000	1360000	1100000	2890000	464370	983428	565979	754024	1160000	995608	490971	401042	393862	542912	746623	755404	611344	1100000	945975	391686	262982	799675	302108	COL1A2
306935	239471	312967	279288	305458	279102	325955	242207	242745	284471	252060	199961	478394	425365	579714	433866	478586	567410	643815	515091	508873	480641	525999	498769	ANXA6
21529.2	14203.8	13119.2	15452.8	18146.6	13902.6	27122.7	15641.9	7778.26	10781.6	22554.9	15691.8	5507.9	9695.73	5436.97	10010.2	9964	5808.55	7713.26	8360.62	5101.14	5328.93	8789.74	5290.77	RHOC
3485.05	4056.27	6392.58	6956.58	13985.5	7107.63	9666.68	4697.95	7761.16	13334.9	7063.51	4634.33	2036.16	2675.74	3711.93	3652.75	6486.3	3641.41	4059.73	5598.85	3460.11	5277.19	4292.79	2036.63	NGFR
8865.64	7103.63	NaN	4360.56	6240.13	NaN	NaN	NaN	6040.21	NaN	7374.25	NaN	10974.5	10857.8	10901.7	15873.2	12258.8	13386.8	13169.7	14080.4	20870.7	15935.6	14559.5	14881.5	ABCB1
30992.4	24674.6	29338.5	29714.7	52051.1	33480.9	30918.5	28230.5	25204.9	29740.6	34931.2	23648.6	429005	303267	365908	296756	223468	317907	346790	353273	338529	320713	312174	327908	SLC3A2
1290000	1150000	2250000	1020000	76809.3	464958	1740000	1740000	1560000	1270000	240259	1720000	28466.7	165083	74795.8	238534	64829	19231.6	59405.9	22443	35506.1	34463.6	38681.8	84608.5	CELA2A
112560	128808	161584	75900.5	3467.51	27778.7	85103	142720	110177	82424.3	12464.3	190407	1904.85	14206.6	4972.81	17044.5	3584.7	NaN	2853.91	1827.52	3075.53	3719.72	2308.64	7302.26	CELA2B
11952.9	14855.3	14962.5	13483	18123.1	13970.3	13361	12346.7	17650.1	15511.9	19719.2	22352.3	9604.35	12304.4	15679.2	16939.1	16801.3	13140.4	19214	15915.5	28490.5	18757.5	21696	20015.9	GUSB
20024.8	21509.8	23563.9	20124.7	29436.6	21029.7	24543.9	19480.7	15066.1	19242.4	21863.4	18120.4	94588.7	87983.8	104184	78137.1	66668	95976.1	111655	100259	92738	93624.2	96773.9	106821	PFKM
576524	613480	504092	581329	716317	777198	530740	532000	518152	644326	591797	506043	915341	898455	851728	850619	766126	971562	683924	729936	743861	996483	877685	707958	HSP90AB1
159556	126305	132876	134644	84320.4	106203	128165	98392.4	105619	102612	118772	143291	71349.3	62189.4	48762.3	72155.6	65560.6	46290.2	35363.6	46722.7	37110	43952.3	49051.8	46439	SRPRA
67652.7	104576	126922	39765.9	41438.8	32645.4	36075	113966	39142.9	105787	65411.8	111583	47669.6	45172	37638	43061.3	47928.5	31656.1	26036.5	32389.4	29914.1	47283.3	44394.7	40249.8	ASNS
8487.53	10888	12519	99333.8	953840	147337	7034.08	9906.27	54157.1	24092.1	77859	NaN	NaN	12776.9	NaN	29761.5	209079	9957.93	NaN	4801.63	15640.3	8700.79	18171.8	NaN	ELANE
7815.41	NaN	5480.3	NaN	10397.9	3679.92	8827.7	6574.45	3281.47	NaN	8529.83	6056.7	105807	64986.6	64754.5	67666	43325.5	66815.6	86701.7	79525	67826.3	68456	67624.3	36883.4	SYP
5115.62	6468.3	12468.7	7128.95	12939.5	9157.57	3594.78	7236.3	7687.31	11569.4	11289.7	9579.85	5414.96	6897.29	9769.64	6091.58	9762.88	7884.67	5447.91	4371.42	5988.42	5772.06	9069.36	5469.64	MMP2
42929.2	28140.9	17482.9	49617.4	25874.8	32494.1	28131.9	74917.8	37620.9	32675.6	36906.1	30403.3	NaN	7389.69	NaN	19806.3	9755.67	NaN	NaN	NaN	NaN	NaN	NaN	NaN	GSTA1
142693	151149	428173	109178	65245.7	53116.8	143848	134063	182802	138758	171517	217887	98009.5	110228	177497	60891.2	54337.7	86403.4	60099.3	66568.8	106574	93047.3	149782	130489	SOD3
94418.5	112352	123380	149133	758310	286664	52133.5	59740	68038.1	51710.2	160409	43430.6	23527	52505.3	35443.1	45681.2	179790	7644.74	4333.1	23554.1	21236.5	17251.2	93153.5	4387.86	CTSG
12247.2	10658.1	12247.3	12641.8	13318.1	12568.5	12553.8	12591.3	13627.7	13663.9	11977.9	14627.7	8037.27	8494.45	8446.85	9762.87	12117	8199.22	8759.06	8221.16	8528.01	7270.31	8114.07	7702.24	HMBS
2994.07	2237.15	NaN	3888.2	6236.23	4629.5	6454.66	NaN	NaN	4755.98	4247.86	NaN	5890.1	2745.65	4553.96	3629.98	4485.69	4521.99	4068.41	5176.03	NaN	4606.85	3035.31	5199.53	MGP
3694.96	NaN	NaN	NaN	11082.2	NaN	4445.43	NaN	7444.35	6575.43	NaN	NaN	NaN	3076.39	6631.1	NaN	9037.92	4786.52	4677.09	3104.34	13163	6027.8	NaN	2571.63	LPA
161348	159278	177401	186321	144239	131709	181941	129315	151659	169120	161864	201276	196489	185734	165195	170307	159596	181696	146666	157159	163167	187027	162088	165608	PDHA1
1896.74	NaN	2484.22	3468.66	12748.4	5846.1	2631.13	1175.12	2472.55	3406.14	4676.5	1898.96	2143.59	NaN	1589.88	NaN	5455.59	NaN	NaN	NaN	NaN	2760.18	3194.48	NaN	PLEK
8623.84	10211.1	9836.01	14840.6	30512.5	16197.3	11089.8	9166.32	15430.1	14132.6	17249.3	8554.01	13841	12691.5	17714.7	16379	15157.6	16137.3	15761.6	13712.6	18940.6	14926.4	17147.7	13542.5	CD14
375275	388313	487559	391234	378126	299050	345559	280791	452251	367423	463799	314293	432182	388592	581086	429557	421753	325735	332674	350306	377334	295987	322030	314207	COL4A2
80157.2	86940.3	97189	105947	72969.6	102495	89823.7	104148	110866	109666	75162.7	100502	60821	70937.8	76736.4	86439.6	84156.3	78137.3	59713.8	60172.5	97883.4	112392	76667.7	69039.4	CYC1
4625.91	5106.05	6462.67	8980.49	29163.7	15447.8	7398.9	5014.72	9144.15	9907.35	12913.5	3870.84	3237.07	3729.22	4903.33	4931.1	13285.2	3649.19	3000.27	2162.59	5369.48	4099.06	4716.8	3252.14	PTPRC
49000.2	55951.4	52275.6	46759.3	61772.3	46154.2	58603	49117	55352.3	48436.9	53510.9	48296.1	49958.7	52209.7	52479.4	55660.9	65503.2	54226.6	49220.6	50937.1	61172.8	51186.3	49275.5	55862.2	SNRPB2
9958.03	6567.76	14829.5	10031	17213.6	8051.48	11435	7007.06	14021.9	23997.5	19452.7	11609.4	7272.6	6238.05	9537.15	7333.51	14520.7	3681.99	10103.7	4525	9642.09	15790.1	10805.6	7404.8	CFH
92971.6	112596	121366	112696	141826	109100	112318	106937	115351	120313	127993	126321	135837	148688	148514	150208	149678	165079	164558	145543	167843	149901	169634	176159	SNRNP70
6018.02	NaN	3967.77	5673.94	20009	8617.81	5109.62	NaN	4288.54	5138.7	5318.55	NaN	4186.48	NaN	4788.16	3458.08	7090.85	4567.76	NaN	NaN	NaN	3679.46	NaN	NaN	HCK
2921.07	NaN	3441.81	5540.49	7568.04	8229.96	4802.68	3048.85	6322.62	5313.29	4682.42	NaN	NaN	NaN	NaN	NaN	6975.53	2520.38	1821.81	NaN	NaN	3369.27	NaN	NaN	FCGR3A
13280.5	13064.6	11480.4	13062.5	22476.5	20036.1	16586.6	12070.5	12654	17783.1	20648.8	14291	6042.78	7794.73	9026.41	9156.72	12753.3	8682.28	5617.77	3225.88	5514.8	7221.74	7812.9	6526.05	ITGA5
63044.3	63325.7	70860.9	55706.2	51520.9	52070	58110	54848.5	63833.6	48788.2	66349.5	51763.9	23357.9	34444.3	28067.1	35353.8	39042	24221.8	32630.4	26333.2	26902.6	24583.2	32193.7	26668.5	NFIC
1180000	1040000	733505	1170000	1890000	1150000	966550	774319	765369	1320000	1050000	730729	439576	596778	666893	665121	962366	707529	606321	732129	363681	636251	609447	547308	VIM
5926.67	NaN	3675.27	3900.6	3312.12	2666.25	9436.96	2715.9	3815.41	NaN	3758.81	3518.24	4909.91	4085.07	786.74	3806.27	4367.71	NaN	NaN	4849.69	NaN	NaN	1542.03	3054.83	CYP3A4
1861.82	NaN	4321.59	2937.06	2774.32	2408.78	2726.19	NaN	2582.09	5615.52	5122.16	3976.6	1408.25	1805.67	3366.61	1656.87	3235.81	2855.07	1527.42	2985.24	2478.4	3978.82	2508.27	2805.99	SERPINF2
74166	60786.5	59289.7	61813.9	52467.4	60213.4	73438.8	66594	53443.6	54421.8	68190.4	82714	29085.8	31378.4	21040.3	34257.6	36305.5	25011.2	27819.1	27299.3	21570.2	27347.1	29299.7	31677.8	RPS17
NaN	NaN	NaN	NaN	NaN	NaN	NaN	NaN	NaN	NaN	NaN	NaN	NaN	NaN	NaN	NaN	NaN	NaN	3493.11	NaN	6347.24	NaN	NaN	4471.24	F7
971713	1660000	1320000	1570000	2310000	2260000	1390000	1290000	1690000	1280000	1350000	947501	162710	518579	1030000	722022	1200000	305482	1710000	429746	508460	474316	531610	451492	KRT19
156622	186906	40569.1	188452	372908	278212	209461	94610.9	208750	185657	153983	104644	5352.52	93149.8	132031	69548.1	190313	401394	74932.1	161915	35458.4	21927.9	47173	3008.47	KRT7
101712	114045	94226	95793.9	96291.7	103349	102223	88309	91276.2	75498.5	87195.8	84011.5	49707.9	62954	46355.5	60740.9	64077.3	40227.3	52839.3	51214.3	47093.2	53713.7	49427.9	49797.1	GNAI3
1320000	1180000	1330000	1370000	1370000	1270000	1470000	1160000	1410000	1550000	1600000	935530	1470000	1080000	1240000	1370000	1230000	1160000	1120000	1240000	1050000	1510000	1220000	981436	ANXA5
4913.15	20148.9	43992.1	15239.1	41665.5	112007	22074.9	7626.24	12310.1	10431	6027.49	6083.34	59391.7	NaN	21678.1	58984.9	6834.95	36906.9	84727.2	7749.95	17107.4	89028.7	5622.6	6084.21	KRT16
10564.3	19799.3	21250.4	16310.7	19297.7	31895.7	13971.8	9832.52	20712.3	25775.9	12962.9	33989.9	9217.78	6782.01	6193.22	12370.3	13960	10328.6	8034.66	10200.2	10349.8	15416.8	5460.48	4860.2	STS
663622	679947	1320000	1130000	550063	906545	1350000	1850000	1250000	1370000	537775	1440000	30411.5	144959	78183.3	345654	329617	91722.4	61569.2	44664.8	43614.9	42531.8	84780.2	59543.8	CELA3B
1170000	870624	871496	934094	525738	851835	1060000	1040000	917606	785576	873720	1030000	283680	395946	265904	399766	415682	258232	387241	302418	293621	301531	332358	353272	RPSA
3824.22	4743.07	5479.54	2378.22	3536.37	1501.9	3794.94	4274.03	5507.29	4068.02	5104.64	2806.26	2647.82	4400.41	3781.31	2369.07	2589.69	2353.67	4208.2	3959.7	1692.39	2984.64	3724.8	2236.91	ADRA2A
NaN	NaN	NaN	NaN	NaN	NaN	NaN	NaN	NaN	NaN	NaN	NaN	457.458	429.462	1252.85	1186.17	NaN	1464.1	1045.78	610.053	2838.27	1035.34	998.948	1606	NMB
291517	92764.9	75812	58972	84274	79316	107683	79106.8	44591.7	38694.9	83857.4	61122.1	102695	69189.6	73057.4	83441.3	77325.6	112448	182929	123522	95766.1	90159.3	175277	122259	CD63
11176.1	12023.2	12676.7	12179.6	13727	4141.46	12944.7	9572.21	14211.1	11450.4	14163.1	14668.5	23382.8	16047.8	20364.7	16252.2	17082.4	15468.1	15244.8	17140.5	15900.7	20145.7	16776.3	24536.2	MRPL3
23339.8	27910.3	25144.9	25343.8	21969.9	24397.8	22562.7	24307.5	23197	22657.5	22321.1	22928.3	19516.6	27932.9	22519.2	23506.5	29595.7	27026.6	27435.8	26814.2	32786.9	25893.5	26141.1	31392.2	SNRPA
4592.3	3048.64	4095.69	3256.55	4144.36	2726.16	4369.49	4904.5	NaN	2875.71	2733.95	NaN	NaN	NaN	NaN	NaN	NaN	NaN	NaN	NaN	NaN	NaN	NaN	NaN	FGF2
1140000	2140000	2120000	2090000	1220000	974286	2000000	2580000	2270000	2670000	1250000	3110000	44490.3	476622	117548	837636	827650	86961.7	105602	53403.6	72776.8	116622	180532	121261	CELA3A
19107.6	10271.3	11877.6	10883	25509.5	14490	16294.2	13711.9	9692	11799.1	17991.4	7479.79	251620	160485	199999	172172	108858	170773	210912	178936	137034	188314	162990	164684	ENO2
47886.4	40817.8	34278.6	51452.9	67125.9	68826.7	57425.6	50210.5	46053.9	49597.4	54859.3	40662.5	33600.6	35739.6	30076	32584	54165.9	34554.5	32959.2	27394.8	23001.6	29660.9	33307.3	29384.5	ACAA1
27905.8	17542.3	22726.1	19167.3	11685.3	17911.8	25467.2	17070.2	7101.2	9649.21	16319.9	19433.9	8461.09	8041.52	6685.47	7494	7005.14	5816.5	11301.6	10110.4	3561.08	5266.48	10071.2	9607.93	SRP19
2410000	2290000	1690000	2970000	1830000	1440000	1660000	3000000	2090000	2150000	2370000	2820000	130491	754614	175392	926282	1230000	30030.9	65231.6	89104.6	30445.8	63332	440873	194395	GSTA2
283758	273052	311801	307520	263388	278206	292376	217775	240891	212241	286249	268848	82255.9	113722	117726	138716	171311	89988.9	113665	81711	71170.3	75019.2	131878	98825.5	GSTP1
NaN	NaN	2698.1	2344.23	NaN	NaN	NaN	NaN	NaN	NaN	NaN	NaN	10267.2	NaN	NaN	5069.09	NaN	2723.26	4584.01	NaN	2106.08	2442.97	2987.33	3253.63	CST2
14888.7	17849	17010.2	14801.9	16317.4	14033.9	17789.2	13663.4	11060.1	10266.5	14605.4	12954.6	18052.8	15979.1	16166.1	18021.3	16577.2	17850.8	18235.1	19279.5	13780.3	13403.4	16915.5	19334.4	SNRPC
NaN	3848.46	NaN	7204.69	8795.17	10427.4	5284.24	4416.9	4259.53	NaN	5722.13	NaN	NaN	2485.01	3385.83	5862.19	4598.15	NaN	4591.88	NaN	NaN	NaN	5821.12	NaN	MMP7
23838.9	27292.3	26805.3	19864.2	21019.6	17288.8	22617.6	26188	26181.6	31152.5	19203.9	29737.5	15100.3	23484.2	27617.9	33141.3	24236.9	24725.7	43915.8	34619.9	88157.7	24875.7	34055.6	49448.8	VIL1
180146	153383	199995	160375	439714	262518	214745	114169	188019	163994	244588	89909.1	107925	112449	170071	131841	247979	119813	144465	112013	115030	100251	163783	91007.8	LGALS1
144730	99523.8	123603	145592	103408	120333	135886	130818	121098	118942	121846	133747	271635	231131	299732	302480	197294	431721	332413	282543	416674	341472	337806	396052	QDPR
230547	207569	290864	231511	252128	232365	223783	213295	263569	232453	237034	207173	181410	227096	229372	231350	223825	193782	210415	152659	255920	203697	213350	169468	HMGB1
315513	180166	150418	209551	163113	151576	302234	162758	121922	117481	236080	138303	95304.4	139530	93187.2	113867	113860	112689	149895	85986.3	94657.7	78367.3	142281	91903.6	RBP1
134640	111197	121996	115226	107210	122338	136794	134263	103100	129121	121145	102049	18443.8	38868	33803.1	37416.1	58717	25464	40892.6	29591.1	27641.8	29022.8	47438.4	28152.4	FBP1
35770.8	12429.5	19052.3	8921.31	21480.9	18127.9	22059.3	19132.4	8904.17	14124.6	18004.1	8006.84	220675	191467	200940	178470	98706	198757	305904	292495	256656	240090	260762	309795	GNAO1
6880.95	6450.97	9164.33	10155.7	20125	17882.8	13988.9	11140.5	8494.58	9391.62	8331.4	4707.25	13061.5	7901.3	9846.75	9639.86	15005.4	13404.8	9235.81	9926.1	6473.74	9650.77	9196.13	7481.82	SPARC
1990.9	1254.81	79804.6	88915	75598.8	42125.8	132484	120072	155794	99900.3	3998.99	72367.1	4797.22	NaN	37663.9	48130.6	40682.2	27797.6	55193.1	47099	82421.4	53473.1	5355.16	36672.7	GSTM1
29155.7	30725.6	27395.5	47314.6	53005.7	39970.4	62581	25037	33177.1	25570.1	45425.3	23967.8	27870.8	22581.5	27643.8	27866.6	39273.8	27245.5	33099.4	25148.5	24827.3	18880.3	30356.5	20835.1	TPM1
79696.3	62190.2	77230.6	68099.5	71799.4	69698.7	78786.1	84016.9	61529.7	77063.6	58638.5	55872.5	86250.6	77387.3	68923.2	75474.5	72258.7	84648.1	86961.9	80414.1	70187.5	74806.5	86730.8	58337.1	CLTA
32062.9	31363.4	30779.6	31041.5	27258.2	26156	30535.6	31663.4	27776.5	28180.2	30118.8	28396.5	40911.6	40392.7	41406.4	41365.2	35951.2	44062.2	39115.4	49629.6	43966.7	37606.4	45427.5	43197.9	CLTB
1410000	2080000	1390000	1680000	2060000	1450000	1470000	1130000	1600000	1240000	1660000	1350000	85584.9	574166	375586	654200	958477	134294	353161	81941	181001	131519	359974	163783	ANXA4
38932.9	39795.4	37717.8	35414.4	36630.4	36375.4	37151.6	35439.9	31175.3	33836.3	39419.1	40870.4	65625	55037.1	58202.3	50405.4	41037.9	58850	44751.8	60608.6	46230.5	54792.1	54533.4	54703.7	CNP
1838.48	2309.55	NaN	3467	10455.5	17683.9	2649.11	2032.73	5008.17	4016.65	4764.02	1821.78	NaN	NaN	2386.64	1679.67	5495.46	1925.9	1373.96	592.343	NaN	1540.45	2026.84	NaN	HMOX1
7227.05	10304	8520.55	10102.8	15266.1	12418.3	10672.4	7183.73	8893.59	10983.3	7532.59	7262.11	5426.84	9333.57	9036.06	11118.5	12129.8	11925.7	13118.3	12773.8	9082.9	9919.81	8767.9	6854.37	PDGFRB
140467	154478	139571	145785	120414	132521	133539	154050	117405	119869	123010	169850	160784	149174	121593	130760	110665	130315	103247	132383	100149	135288	107632	124788	DLD
391621	338673	433807	372494	489939	432400	403814	324461	338793	302797	384980	398254	365932	371970	366486	348453	385780	375100	426930	326089	374917	331135	409617	417354	HNRNPA1
58160.8	59569.1	63894.3	57715.1	66728.3	54879.5	53996	54365.1	63660.8	56104.9	64497.8	63518	48379.5	61669.4	54030.2	61128.2	62222.2	53177.3	52451.5	54499	57317.4	53670.7	58431.8	55534.9	SNRPA1
3927.16	NaN	4321.74	NaN	NaN	7541.76	6229.9	NaN	NaN	6762.77	9213.17	NaN	NaN	NaN	NaN	NaN	4034.62	NaN	NaN	NaN	NaN	NaN	5539.25	NaN	CTSH
286952	311920	267296	316056	194966	201627	269001	313533	263573	278543	230465	386692	329388	301270	254997	277169	204277	227916	233652	264026	229930	323331	234618	285571	COX6C
30621	58421.6	39141.4	74653.1	111858	65246.1	48462.6	39941.9	56262.2	46448.6	79175.9	54255.9	NaN	16914.5	14858.7	27193.6	74028.5	NaN	1864.35	NaN	NaN	NaN	12483.4	NaN	TACSTD2
NaN	1707.62	4172.91	2620.76	6887.98	3217.51	NaN	NaN	1329.25	1020.58	2368.31	NaN	NaN	NaN	NaN	NaN	4155.6	NaN	NaN	NaN	NaN	NaN	1088.2	NaN	FGR
3677.92	NaN	4340.85	3314.74	6734.26	4843.56	4157.47	3023.11	3308.15	8241.18	5980.68	3870.37	1667.15	1901.1	4087.47	2073.58	6353.14	2959.25	2664.21	NaN	2745.26	2796.12	3442.82	2212.77	C1S
185859	157312	177655	162410	136406	154035	153760	144321	159437	156285	170099	147297	125039	130782	108255	123299	127828	117106	132866	107523	124000	107496	132916	114117	PARP1
3601.19	4494.01	6805.86	3484	5720.78	3621.88	4746.14	4959.2	4962.56	10620	4686.08	4459.25	NaN	3613.63	6338.23	NaN	4200.02	2706.56	3711.71	3467.28	4306.53	5849.24	3482.66	3179.08	IFIT1
6903.95	8333.94	7300.18	20596.1	26110.4	11707.9	14074.4	14638.2	13985.5	16589	11875.1	9094.59	23852.9	17131.2	16960.2	13841.6	17752.4	17489.4	16826.5	12913.5	9305.11	15876.3	14043.2	19991.2	ALOX5
57032.8	15690	32979.7	20216.3	97567.6	30681.1	60259	27719.3	16634.4	35791	46679.9	17866.8	1410000	799686	865277	857320	734971	1030000	1040000	1150000	589460	999111	841876	995661	UCHL1
5226.6	3976.69	6910.06	7686.01	6028.23	5441.84	6857.34	6383.04	5085.04	6746.85	7780.21	7011.74	7350.04	5389.25	7419.52	8137.7	7813.97	9475.8	8764.77	8099.26	11856.5	8010.67	8448.85	13356.6	FURIN
80456.3	82896.5	72031.4	88014	101348	87453.8	75941.6	70360.8	71457.8	74820.1	74876.6	71581.4	72844.4	70822.9	64176.3	74146.3	70839.6	69081.9	70829.2	57065.7	62477.4	64597.4	72593.9	65739.3	LTA4H
9728.38	8702.83	10132	6754.59	18727.7	17742.3	8962.48	7969.66	8662.03	10410.3	8432.63	6966.6	40890.5	28371	37985	21912.9	23902.7	31838.6	28541	33575.1	24701.8	39268.3	25254.5	32487.8	ALDOC
6461.38	13504.1	5942.13	12942.8	27542.9	18817.1	7340.59	5737.49	17233.7	13384.8	12325.1	8853.78	3512.54	7762.45	14031	6940.26	12419.7	5943.43	4779.8	7628.42	4018.71	5795.87	7468.98	4668.58	C4A
23591.4	50499.2	24648.2	39298.2	123151	100787	25969.3	26075.6	53426.4	49732.3	74927.6	32537.6	13886.3	22635.4	23036.9	24001.3	68165.9	27600.1	19009.9	21255.9	16912.8	24995	53332.8	16839.9	C4B
240579	260529	450205	391510	346582	405797	296293	387096	393623	369871	377026	487843	195823	208367	371636	340630	335291	321414	358526	199986	464064	369719	364652	338787	H2AZ1;H2AZ2
6992.75	7823.03	6025.06	6730.96	4688.54	7624.82	7242.27	7039.06	6681.36	8052.76	5276.78	5751.95	11948.8	14230.1	14127.6	12057.9	11867.9	11894.4	9902.29	15916.4	13661.5	15953.6	10155.7	12086.4	FBXO45
NaN	NaN	NaN	NaN	4517.86	919.207	1523.68	NaN	NaN	NaN	NaN	NaN	NaN	3249.25	NaN	NaN	NaN	NaN	NaN	NaN	NaN	NaN	NaN	NaN	BNIP5
31230.6	23096.8	23038.3	20167.9	19746	NaN	24128.6	40396.4	25306.8	27414.7	10213.7	24060.7	6260.42	12475.2	12815.8	14175.1	15843.4	NaN	9822.9	9503.33	25247.4	6533.25	7371.72	12184.4	ACSM4
NaN	987.344	1957.94	1011.16	NaN	NaN	1117.19	3659.86	1469.35	1807.75	1139.42	784.38	337.825	997.039	1464.07	1539.09	NaN	367.786	481.336	1178.88	1171.3	1316.93	1176.13	730.901	CISD3
NaN	NaN	NaN	NaN	NaN	22008.8	NaN	NaN	NaN	NaN	NaN	NaN	NaN	NaN	NaN	NaN	NaN	NaN	NaN	NaN	NaN	NaN	NaN	NaN	PLA2G4B
10636.2	9489	12751.7	11568.2	7999.73	12116.8	12835.1	8104.19	10564.1	8228.52	9569.05	11766.9	8315.26	7315.43	9572.66	9574.05	7297.11	6570.47	8657.59	5736	7370.16	5266.9	8285.58	9300.75	JMJD7
1703.98	2640.05	2079.68	2463.6	1635.87	2354.62	1794.78	2567.57	1962.68	2170.48	1758.94	1823.21	NaN	NaN	NaN	1280.59	2465.1	NaN	NaN	NaN	NaN	NaN	NaN	NaN	MYZAP
6737.19	6887.61	NaN	6044.07	7972.23	6178.14	6127.79	NaN	7434.69	8316.4	7402.14	5089.98	4922.98	7648.89	4520.61	6944.78	9043.02	6619.72	5222.06	4313.83	8816.28	7221.62	5986.59	5765.64	POLR2M
11903	14739.4	14772.4	12717.7	11950.9	12110.5	12487.5	11265.8	12048	12378.4	14139.6	13481	13338.4	14979	13008.8	12904.8	15083.8	14136.5	14346.5	14044.7	12839.5	15820.1	14543.7	12257.1	DERPC
5664.22	22409.4	28405.8	4645.51	8157.76	7487.98	9554.65	53838.9	23393.8	36646.2	37973.1	11723.2	6440.74	14811.6	15156	3831.18	7595.55	3698.44	5588.4	42276.6	14457.9	24761.4	37147.6	6409.24	GSTT2B
NaN	NaN	NaN	NaN	93298.9	NaN	6120.75	NaN	NaN	7530.49	NaN	NaN	212043	167666	329352	239941	139706	311885	461377	415434	766267	331413	932032	527606	CFC1
20116.6	30590.9	30195.5	20682.4	29587	14107.2	23477.6	22423.2	24909.4	22899	20619.7	23344.8	26163.6	26612.4	35255.2	34136.8	30609.8	30526.9	21897.3	26475.1	28457	29339.3	31949.7	24625.4	SLC35E2B
NaN	NaN	NaN	NaN	3768.86	NaN	NaN	NaN	NaN	NaN	NaN	NaN	14590.2	13030.6	10898.5	11174.9	9337.06	11462.4	7229.91	11784.9	11553.5	7237.94	9189.18	13691.8	AKAIN1
2366.97	2928.65	2842.75	2521.6	4424.91	3714.04	2734.9	2978.91	3095.79	3224.38	3482.2	2555.28	3558.31	3402.89	3769.09	3519.13	4404.34	4194.62	4007.07	4175.13	4145.62	4289.78	4243.92	4494.86	TRAPPC2;TRAPPC2B
2005.42	NaN	3311.92	2120.91	NaN	NaN	NaN	NaN	NaN	NaN	NaN	NaN	8082.75	3459.14	6101.92	NaN	4997.27	6920.04	3303.67	5752.46	4896.03	NaN	3945.72	4052.67	PET100
NaN	NaN	6779.35	3739.58	4550.46	3450.39	5764.63	5545.6	4291.79	21570.4	11489.7	NaN	5941.3	NaN	8258.07	NaN	3752.93	2681.49	1786.33	3282.94	2843.87	8426.35	5043.7	2897.78	SAA1
7881.47	4443.85	20065.4	5519.52	8488.91	9714.01	10104.1	9365.51	9034.54	46563.5	15509.6	7679.81	10197.6	6545.5	13719.5	6145.72	9097.76	8790.34	8939.24	10745.4	7646.99	24255.8	10053.9	9205.78	SAA2
NaN	NaN	NaN	NaN	NaN	NaN	NaN	NaN	NaN	NaN	NaN	NaN	NaN	NaN	NaN	NaN	NaN	NaN	2271.14	2247.65	NaN	NaN	2383.12	3698.85	CSH1;CSH2
3063.43	3869.09	6544.87	6255	4935.46	4630.94	2790.07	3216.03	6945.62	8952.91	6368.41	4932.82	2115.43	2409.43	7965.88	4393.69	3436.09	4529.44	2375.38	3037.65	6999.57	6985.41	5832.78	4856.47	SULT1A3;SULT1A4
429901	638525	495477	508910	554702	834150	437794	385390	398917	426680	441872	466198	535652	953353	680257	580932	548483	1070000	476014	503102	477359	641792	562239	521123	HSPA1A;HSPA1B
101196	33349.4	139874	58395.8	133144	81059.7	53532.9	37164.8	39733.1	380778	140426	58675.6	65609	34525.9	75700.6	32886.6	102732	31797.7	52947.9	28131.4	22685.2	227726	49319	45991.4	IGLC2;IGLC3
513884	541081	498766	443928	580328	426059	435984	254400	353210	349567	449912	427314	660028	433788	510448	518355	435261	684948	712919	497869	566842	392371	680494	679239	CALM1;CALM2;CALM3
NaN	NaN	NaN	NaN	NaN	9931.33	NaN	NaN	NaN	NaN	NaN	NaN	NaN	NaN	NaN	NaN	NaN	NaN	NaN	NaN	NaN	NaN	NaN	NaN	SLURP2
20940.7	20191.2	16409.5	19368.8	19470.1	15564.7	17926.2	14606.5	16515.5	17640.7	16160.6	20269.1	21959.8	21609.9	21978.9	19400.6	20715.4	19451.3	16292	19562.3	19245.2	18527.8	18745.1	23161.1	POLR1D
11129.5	9980.85	8812.29	13000.3	10613.5	6861.38	6860.49	8171.23	8111.85	7478.45	8071.86	4334.77	5284.84	NaN	NaN	6858.94	7952.62	NaN	4809.96	4637.03	NaN	6198.68	NaN	4304.1	EEF1AKMT4
4622.21	3757.84	10980.1	3944.88	NaN	2489.11	9693.22	20570.2	9464.72	8738.01	NaN	3500.78	NaN	NaN	NaN	NaN	NaN	NaN	NaN	NaN	NaN	NaN	NaN	NaN	AMY1A;AMY1B;AMY1C
5416.91	5949.19	4638.24	4854.81	5170.9	5101.2	5906.56	6433.42	4447.91	6353.41	6141.33	5964.8	4846.36	8344.77	5575.96	6045.48	7512.34	7965.92	4765.89	6365.18	7153.97	6324.12	6788.42	6463.49	ZFTRAF1
NaN	NaN	NaN	NaN	NaN	NaN	NaN	NaN	NaN	1003.19	NaN	NaN	NaN	NaN	NaN	NaN	NaN	NaN	2904.43	NaN	NaN	NaN	2042.33	NaN	CALCB
18444	26596.4	16392.1	21082.9	23870.9	16195.5	17973.3	15317	18499.9	22024.4	18574.9	21424.9	27843.1	23859.9	24162.9	24032.8	25233.5	25578.8	18910.7	23861.1	21655.5	25343	22375	23027.9	FDX1
3376.48	3327.7	2341.87	2129.87	2498.68	2452.62	2945.74	2901.23	NaN	2772.52	2633.63	2186.38	2873.83	4022.34	3425.26	2742	1946.62	2227.84	2678.55	3833.06	2535.06	3389.45	3249.05	2660.34	RAP2A
NaN	NaN	5430.61	15858.1	20338.1	10567.6	NaN	NaN	4787.67	7658.07	34094.3	NaN	NaN	3544.77	NaN	NaN	8037.83	NaN	NaN	NaN	4374.94	5121.16	9548.29	NaN	RNASE2
42258	39792.5	42370.6	43390.4	42114.7	52794.1	41732.9	42063.4	41404.4	40428.4	39238.6	36858.4	40889.7	41851.6	42548.7	42647.4	42208.8	38575.7	46253.9	36707.1	43735	44889.4	44816.8	43142.1	RO60
94581.1	131884	102519	64403.9	94241	66116.4	124797	103469	58777.9	71260.7	92610.1	95287.1	107278	158802	160240	104129	127928	112111	269500	210763	142341	112490	154039	261726	GAA
49990.6	54776.3	49789.7	51456	49138.3	47264.4	51045.2	50356.5	47278.3	51169	45761.9	43438.2	26423.5	36316.6	37152.2	35728.4	31429.6	28681.1	35147.3	28648	30769.2	28096.3	30141.5	23865.3	RRAS
4047.24	8166.04	8666.53	3517.75	9144.43	6507.23	8599.88	NaN	16097.9	3560.71	7971.43	5436.7	NaN	7427.41	21724.7	7973.46	8346.75	11949.5	20265.5	NaN	17985.1	9342.3	11512	8452.44	HLA-C
17521.5	17913.1	17609.3	16257.3	15559.8	16850.8	17682.1	15995.2	16928.1	15874.7	16276	18770.1	15459	13904.9	14462.9	15782.7	15759.7	14842.8	13515.5	12997.1	15928.5	16058.4	14014.4	14868.3	ARAF
1640000	1880000	2080000	1740000	1720000	1530000	1780000	1860000	1950000	1870000	2070000	1640000	1560000	2080000	1770000	1840000	1670000	1590000	1510000	1540000	1960000	1780000	1840000	1360000	H1-4
2519.06	NaN	1830.59	1538.55	8324.5	4232.73	6418.54	NaN	4386.62	NaN	4670.61	NaN	3218.08	2025.88	3779.79	1920.4	7070.03	20434.3	28456.8	13999.3	4085.16	3395.14	57739.4	3028.73	SPP1
55080.3	51190.4	53619.5	54972	43036.3	52087.1	52645.7	34854.7	49449.9	61576.3	45593.7	62550.9	97298.3	89308.6	78125.1	73794.8	61751.8	99649.5	67315.8	49172.8	69068.1	91389.1	65023.4	81223.5	DLAT
13675.5	16146.6	14534.3	14127.6	13051.9	10431.2	16788.6	17238.5	13619.5	15628.2	12865.6	16712.9	12362.4	12460.3	11854.2	14226.2	14977.5	11162.9	11848	14307.8	13499.5	10430.4	12692.4	12637.7	PTPRF
3164.08	5096.22	3711.29	2983.44	3482.79	3160.14	3348.03	3942.06	3517.6	4222.93	5163.51	3126.05	3422.96	5050.03	3994.64	3641.5	4439.88	4008.55	4961.74	4823.9	4020.29	4023.09	4890.48	3844.13	NR2F6
194366	172762	202250	162379	255111	307275	196024	173002	171883	209500	195631	156134	129075	113996	128562	132889	158651	131337	146073	119287	133032	148890	153776	117203	TXN
134078	133952	139178	155165	119112	89155.7	144276	142095	135039	154830	127563	163499	150720	150624	143087	145868	132560	134668	120315	145107	126232	167071	135253	165344	COX5B
8234.23	8469.7	7183.47	8696.25	12286.5	20417.3	8437.01	6725.24	8426.25	9191.47	11508.9	8010.33	10217.8	8918.13	9638.64	10682.6	13666.6	12628.3	12595.4	11395.3	12816.7	9568.35	13634.3	12724.8	CTSA
54413.6	37299.2	35766.3	42235.7	36044.1	36323.8	46898.9	35929.9	23990.8	38124.4	31885.1	41076.7	NaN	6401.4	3050.75	9038.39	12333.4	2585.27	3485.09	2339.93	NaN	3749.89	5293.45	9013.26	MGST1
4489.99	3573.29	3883.36	2837.1	4514.91	3485.38	3875.07	3726.38	1947.82	5196.62	3484.42	2461.88	18531.7	11851.1	10949.4	7038.32	9277.1	12003.3	12703.1	11172.5	6372.04	12941.3	6322.14	16834.3	MAPT
19828.1	9297.63	31132.9	17127.3	18487.1	21938.1	15896.2	12150.5	12268.2	37948.8	30066.3	14705.6	9835.14	7408.67	18318.2	10402.9	15085.5	11060.8	10702.2	9993.59	5859.16	15291	15648.6	8436.05	C7
29896.2	28103.2	26092.6	27845.5	38772.1	28621.5	27524.4	25491.8	27051.3	27680.6	28170.2	27446.1	31073.1	23724.6	23789.1	25932.1	28654.9	25534.9	20545.4	20045.2	20164.7	25371.8	22105.6	20681	PRKAR1A
11352.2	NaN	3206.72	19041.9	73948.9	22445.6	47016.7	24720.8	15985.5	24114.3	41667.8	17577.1	1130000	640789	1060000	1170000	522829	1960000	1480000	1930000	1610000	1130000	1720000	1060000	CHGA
2057.18	NaN	1916.04	2326.84	5376.6	1766.57	1673.85	NaN	1553.58	3743.29	2464.2	845.804	3132.04	3123.04	3626.73	4292.27	6464.26	5218.35	2223.21	NaN	1898.99	4907.72	3883.07	3374.37	TFPI
5539.83	6149.27	4971.43	5394.6	5877.66	3789.72	6357.53	7157.53	7005.58	6758.37	7743.69	5081.72	7748.73	8338.18	6947.84	7217.01	6785.11	6859.38	7593.67	8454.2	8953.53	7759.01	8556.13	7682.12	UROS
209928	168372	208377	228222	211897	178106	201628	214498	222275	216168	221391	219758	251291	254369	296178	273096	247116	300051	240284	225404	323514	285523	258834	264567	ESD
387247	331980	322031	327636	253150	306736	313341	355767	270187	354239	300292	312605	397872	380369	282860	313014	258777	377221	291375	358394	247274	411404	285208	303470	HSPD1
103875	66315.4	63432.1	118227	110487	151131	111360	88354.5	100401	135737	153028	61643.8	724997	783681	1440000	1140000	672283	2010000	1120000	1060000	2480000	1610000	1990000	1820000	CLU
4090000	3140000	3740000	3190000	1910000	2230000	3900000	3790000	2230000	2850000	2680000	2930000	1690000	1530000	1280000	1850000	1630000	1480000	1050000	1480000	711759	1430000	1260000	1260000	HSPA5
273597	288392	300510	248114	207629	248589	204548	214134	222249	251306	278265	229448	154300	161738	193091	151350	188041	157180	108711	121100	104901	139415	143424	129046	LAMC1
NaN	NaN	NaN	NaN	NaN	NaN	NaN	NaN	NaN	NaN	NaN	NaN	NaN	NaN	NaN	1737.75	NaN	NaN	4105.23	4530.36	8042.18	NaN	3139.07	5071.66	PNMT
279073	66585.7	80962.6	77237.4	56499.2	70105.5	110964	78798.3	93676.3	77178.8	84657.4	98218.1	58681	45154.1	54754	62847.1	58497.5	45350.6	61410.4	53565.1	71252.6	39453.1	54673.1	64057.8	ACP2
14704	19485.7	15286.8	23024.5	24123.6	24857.6	22658	18437.7	21591.2	18490.5	24542.4	22466.7	85250.4	64111.8	68613.3	66724.3	54194	74113.8	91997.5	76842.3	68519.7	90629.4	72013.4	71294.5	MAP2
2010000	1590000	1540000	1480000	1530000	1670000	1800000	1530000	1180000	1100000	1560000	1530000	1940000	1560000	1500000	1550000	1370000	1680000	1700000	1670000	1230000	1460000	1680000	1550000	HSPA8
NaN	NaN	NaN	NaN	NaN	NaN	3128.58	NaN	NaN	NaN	NaN	NaN	3012.77	4740.21	5120.12	NaN	NaN	NaN	2804.86	5210.83	4249.41	NaN	3773.19	7232.41	LIPC
4708.89	5748.23	5795.44	4550.26	16034.7	4873.17	5113.49	4928.59	8483.7	9774.84	9092.87	4430.18	17207.5	12628.5	12095.4	12440.6	7546.65	12241.6	15686.9	15474.8	18654.4	15392.2	13450.9	13190.8	SLC2A1
4104.2	NaN	NaN	NaN	NaN	NaN	NaN	NaN	NaN	3219.89	NaN	NaN	6653.29	6498.95	5934.57	5373.18	5830.08	7894.32	3654.3	6758.89	4956.78	5622.21	4486.62	4362.45	SLC2A2
4848.38	NaN	4757.19	10269.1	49421.5	17797.2	5358.57	6419.92	5466.34	4765.22	9108.74	NaN	4511.57	5110.19	4867.96	6876.8	18174.2	5945.45	5012.61	3546.32	5918.55	5045	5719.49	4255.25	SLC2A14;SLC2A3
24257.5	22851	26586	22564.5	16829.4	22282.3	22064.6	22560.4	22991.7	22316.5	22482.6	23610.6	14181.2	16772.1	13972.5	18862.4	16223	16588	16967.1	14989.6	15643.7	14545.9	17390.4	14341.6	EPB41
34140.9	30249.4	38445.6	33599	39806.3	33308.8	38848.4	36469	37297.5	36838.3	41367.1	36812.8	34620.3	35072.6	34231.5	34491.2	36703.1	31555.7	33021.7	30339.2	37049.3	34209.9	38040.3	32406.2	UMPS
111438	98808.8	98760.5	100395	84288	74719.8	94499.5	65701.8	64580.9	68822.3	79912.8	118509	123802	106825	83989.9	87897.1	79934	94503.2	85712.7	89803.2	75696.5	80824.9	85057.3	105370	PDHB
64110.5	54691.3	53361.2	59888.3	37262.5	54796.6	52606.2	60541.5	46938.8	51628	43380.6	58064.4	28855.1	31470.4	23035.5	31351.1	29488.7	24920.6	24593.3	26509.9	15600.3	26760.6	24727	25847.2	DBT
9041.86	11268.5	10853.9	19714.2	63391.4	29014.7	10641.4	10681.2	12445.4	14390.2	16246.9	6610.41	3422.5	6338.28	6815.64	8528.25	19338.3	5456.33	4336.23	12648.4	7115.7	4748.42	6449.5	NaN	ITGAM
62079	74825.9	69622.1	73208.2	98613.7	60889.6	80424.8	70864	81543.8	72904.1	73377.9	70306.4	55077	70216.4	75400.4	73612.5	80848.4	49507.7	87673.2	55448.8	92488.2	65524.7	75184.1	76854.8	PYGB
10599.6	8666.69	7000.95	8099.9	9786.6	6102.23	9809.38	8829.58	4507.19	4138.48	7313.63	6139.18	5960.57	5368.5	4148.18	6394.92	4886.71	3310.64	11004.7	6205.22	5534.38	4113.8	7082.51	7652.98	PYGM
97748.4	81674.9	78847.9	80460.3	72550.1	80706.3	78031.1	72864.1	71600.2	67419.8	80312.9	68154.5	86656.7	84573.4	78979.9	81369.7	72216.3	70965	88793	83688	90058.1	76273.5	84677.1	79369.8	RALA
20987.8	18204.9	18140.6	21380.3	20712.2	20121.9	18832.5	21276.4	17895.2	17845.5	17144.8	16778	10493.7	12618.6	12922	12878.8	15151	9993.07	9848.84	9812.82	11866.7	12335.9	12478.9	9615.34	RALB
8763.42	8998.19	9067.82	9506.34	10970.4	10419	10165.3	9480.26	8546.48	10142.3	10817.4	9398.04	12688.9	13105.5	14032.1	14120.2	12525.9	12363.1	12774.2	12933.3	13393.2	12761.5	13424.4	12971.8	BCR
4717.91	7573.33	4733.18	6822.57	8708.23	6062.17	3553.69	2127.07	3685.59	11550.3	7286.83	11378.3	19473.1	14029.9	13270	14266.4	11556.4	16454.6	13764.3	13263.9	17907.5	11750.8	15683.9	15969.5	SPTB
244037	142158	162485	122308	136980	183988	144633	124804	145050	102482	142515	115942	197697	230343	313792	208036	201886	252948	299647	287989	351524	209673	268280	243860	LAMP1
12391	7176.18	11823.9	12595.9	NaN	NaN	NaN	NaN	17663.7	12174.9	17490.2	13543.8	32263	18011.6	NaN	30166.8	24182.6	23589.2	27791.6	23565.2	NaN	NaN	29878.1	29181.8	PIM1
250055	263254	234295	209752	159986	156518	186172	209862	159541	192491	193483	280822	227275	207281	207227	146581	155297	173906	146854	182071	136988	189181	171741	236124	ACADM
1896.99	NaN	4062.78	NaN	2778.2	1843.92	3264.64	4144.81	760.933	NaN	1932.09	NaN	4650.78	2818.53	2909.34	5088.16	2425.87	3195.01	2662.08	4683.24	5033.97	3483.91	3754.18	2732.07	FGFR1
27329	29826.6	31100.5	29562.1	35710.2	37313.8	28676.9	27986.3	26828	30947.4	32965.1	24851.4	26241.1	33112.7	34185.1	32377.2	34402.1	34989.7	29001.4	27221.9	30447.6	30175	32417.7	25462.2	TOP1
36995	38087	37997.1	46367.3	97665	56417.6	40385	36577.6	47127.1	39006.1	48729.5	38059.2	36109.8	40710.3	40678.6	40860.7	58354.1	28196.7	43237	39998.5	40719.1	33304	41271	37310.2	G6PD
18932.2	18461.2	21153.5	18871.7	22979.7	18225.3	16327.2	19879.9	19678.7	22940.3	23586.8	17162.6	24909.1	22888.3	23326.5	23358.1	23277.5	22192.9	17906.3	26020.6	22239.3	25789.5	25106.2	22863.7	UBL4A
NaN	NaN	NaN	NaN	NaN	NaN	NaN	1497.34	NaN	NaN	772.273	2778.94	NaN	NaN	NaN	NaN	NaN	NaN	NaN	NaN	NaN	NaN	NaN	1006.87	PSG11;PSG2;PSG3
3068.56	3292.43	3951.33	3025.12	3068.3	3101.71	3584.06	2396.44	3498.88	2115.98	3376.95	3864.32	2570.87	2705.36	2755.45	4003.75	3939.38	1785.31	2548.24	2011.23	3477.93	2221.37	3143.34	3166.32	ESRRA
17258.3	18002.3	17043.3	19618.2	19223.9	16461.2	16684.8	21317.4	15085.8	21173	15163.9	16559.4	29313.6	30484.7	37498.6	28881.2	26016.7	33266	21280.5	29566.2	29235.7	35748.6	23631.8	29809.5	PC
68490.1	62441.1	60104.3	56229.4	34406.8	49484	57667.5	61231.4	41372.3	44966.9	58326.9	61324.7	2881.22	13837.5	5984.44	13191	17282.2	4111.12	6611.33	3204.75	4167.64	5448.18	10119	4948.38	DMD
144133	131164	120756	130787	109984	106274	132958	127489	109038	131964	119389	133225	48987	65642.6	49151.4	65781.6	69539.3	43953.7	46259.9	43880	43784.3	47202.3	61177.4	49231.1	MTHFD1
NaN	NaN	NaN	NaN	8804.41	NaN	NaN	NaN	NaN	NaN	19344.3	NaN	NaN	1811.19	NaN	NaN	NaN	NaN	NaN	NaN	NaN	NaN	NaN	NaN	EPX
11835	13419.7	13432.9	13595.9	18871.9	14415.3	13392.6	14271.3	14318.7	13981.8	14539.3	13600.2	22683	22781.1	23470.6	23745.5	21085.6	28241.9	21353.3	27247.2	32065.2	24221.3	25432.7	26263.8	IGF2R
104149	100398	86457.8	83036.6	102101	89128.8	116971	91415.4	87929.1	78542.7	91086.3	99821	100910	84180.8	82353.5	84460.6	84679.4	79463.1	80352.7	68212.6	80907.9	76675.2	84450.6	84239.8	ADH5
20878.7	17053.2	17372.8	21468.9	18991.1	16541.5	19123	22143	16476.8	19017.8	19772.5	19673.9	17240.5	23110.5	22580.7	24254.3	21455.2	23842.2	18072.1	15103.1	22402.1	23648.1	23270.5	21121	CDK4
22519.5	21775.6	24012.2	21557.1	17289.8	23807	19190.6	17104.2	16912.9	13634.2	17117.1	28603.9	12538.6	12516.7	11688.2	15361.6	16210.5	8803.8	9073.4	9664.48	10895.7	9679.88	13664.6	20689.1	PRPS2
185608	165323	174374	174260	194453	150881	177615	180176	130011	176175	153235	175471	207140	189515	153061	187211	173664	176266	186222	190784	140546	167827	186946	202184	PABPC1
62558	63332.6	60115.1	60655.7	68869.2	55713.4	70257.3	50004.7	59371.6	58301.8	58228.9	55805.9	46837.8	44843.5	41431.7	53859.9	54231.9	46164.5	41817.9	40836.4	44858.3	36638.7	51039.1	35334.7	PCNA
1426.2	NaN	5268.34	2066.83	12904.8	44870.9	3225.76	1397.17	5144.91	2819.46	1556.05	NaN	6553.81	NaN	5727.97	10644.4	3463.14	5154.51	13209.3	1497.73	1131.94	49136.5	NaN	NaN	KRT3
2189.27	4247.02	3934.67	3025.09	2601.24	4167.34	3060.19	2151.26	3511.38	4920.02	1916.77	4160.23	2543.92	4554.53	3316.58	4270.51	2887.43	3424.36	2421.09	2198.18	4414.61	6066.23	3530.43	4319.19	COX6A1
207436	173457	188760	208306	147624	225511	189220	173740	175239	178168	182637	184839	98402.5	112074	98211.8	123964	129987	96003	92501.2	113771	93328.6	102331	104856	102036	HARS1
572579	693704	952047	642417	895927	652921	613494	576883	630797	751935	1110000	559174	568846	738481	1050000	743037	752033	688317	534321	634532	495845	648874	675121	564164	COL6A1
419112	532355	640050	482663	672883	453667	416615	401357	438108	542702	761195	442922	410023	546948	782696	582931	557915	546663	349083	475897	349850	477900	483461	444941	COL6A2
595946	779597	946979	692084	989950	636095	662575	610638	743551	837023	1120000	648804	621700	895691	1200000	903641	932393	792344	536425	795109	569769	726412	685716	669392	COL6A3
83791	103923	84972.6	121419	59325.3	65605.8	82570.2	96457.1	104824	106219	66883.8	92086.3	196060	197204	175666	186767	133750	187152	136533	176262	189656	229133	127049	121924	SLC25A4
75923	68233.7	52806.4	60165	57831.2	76720.2	66430.5	75682.2	70346.6	70342.6	53086.8	67831.8	118204	96432.7	95428.8	88804.9	61902.1	98784.1	79740.5	84487.2	96785.8	108724	77173.7	64101	SLC25A6
139848	112826	152041	134211	156918	125687	111329	133209	140463	170585	126471	138091	65799.2	80940	79057.5	87795.6	125111	73956.9	79775.8	80451.8	82242.8	79547.9	71659.5	74277.3	IMPDH2
27580.4	27721.9	28324.7	28068.8	28748.5	28912.8	25936.8	26631.6	26839.7	26898	27366.9	29030.3	28017.6	29981.4	26503.2	28918.1	26885	27196.5	31725.4	30233.5	23789.1	26339.3	30271.1	28085.2	TPR
2067.33	8350.64	3526.94	5189.99	32785.4	7825.94	3495.77	2345.48	6329.66	3417.4	12193.6	3083.47	7395.16	2729.38	4406.81	4873.26	5380.26	11741.6	8265.01	3372.5	2751.28	9711.29	3210.28	2762.81	PIP
69704.7	50341.3	70515.1	62673.2	60526.9	64241.6	70621.3	50244.4	32752.1	43282.8	56600.7	43721.9	68121	102811	116572	173499	82153	224620	332662	254373	394645	209988	272567	326701	CKB
4061.17	3905.64	3222.5	4930.83	18285.6	9281.13	4997.97	3345.74	7101.91	9362.8	10229	4071.35	NaN	NaN	6266.16	NaN	6278.73	3517.2	NaN	NaN	NaN	NaN	2901	NaN	FCGR1A
139418	195390	155589	217260	270136	187557	165690	89320.3	142943	119608	132445	83913.2	39290.6	76808.7	77455.4	94209	135909	44095.3	62714.1	36756.4	19521.1	24162.1	72467.8	23460	ANXA3
14037.6	18997.7	14838.1	13877.1	20289.8	54601.4	20433.1	16541.6	19040.5	31998.3	13651.3	14913.1	188116	173910	198052	169698	113338	211878	191716	244334	288341	226601	183412	275212	CKMT1A
63085.3	73719.7	70378.3	62329.1	48998.2	45978.1	63582.2	66657.5	59853.5	66492.9	52421.8	83910.5	54137.3	53731.7	48624.5	48863.6	44894.6	46533.7	45983.4	57849.7	37439.2	51618.5	47520	65872.2	BCKDHA
NaN	NaN	NaN	5115.09	35053.7	6847.2	NaN	NaN	4095.52	3894.73	6504.38	NaN	NaN	NaN	NaN	NaN	9859.45	NaN	NaN	NaN	NaN	NaN	NaN	NaN	RNASE3
90850.4	104954	90948.9	103336	146083	148659	120447	90350.8	98832.2	91824	115434	101140	62972.8	79261.7	73417.2	83679.3	104798	111783	90533.7	80864.8	84159.5	69126.7	102732	87768.4	ACTN1
8837.78	14655.6	14933.1	7626.76	7550.7	8045.84	5467.98	10467.8	9920.62	7114.48	12464.6	10765.9	11524.7	25281.6	24368.2	12639.8	8912.6	12262	7277.45	11104.8	18113.8	13157.2	13001.3	13042.5	ACE
168429	176807	153624	149852	133609	165628	143975	132395	113096	103540	129850	133818	71294	95741.8	75460.2	94851.1	112573	82672.2	106178	82005.2	71267	74661.4	96226.4	77780	CDH1
60096.4	NaN	NaN	NaN	47267.4	82190.2	NaN	33379.6	NaN	74873.2	32066.4	NaN	NaN	35069.5	NaN	NaN	40332	NaN	NaN	23156.1	14308.4	21680.8	NaN	16534.5	MYH1
31583.5	42405.4	29660.6	34712.8	45231.7	35109.3	34575.9	25715.7	36251.5	35557.8	33959	40398	28003.7	35140.6	33156.1	38604.3	38788.7	37464.4	32619.5	27663.6	42439	29372.5	32881.3	33104.8	SRC
44658.1	41818.3	49931.3	48255.6	60203	52290.5	41229.7	33856.1	45449.2	63684.3	57642.4	38141.6	78324.7	42822.2	70390.5	60775.4	67392.7	58654.6	57940.1	58202.3	52040.5	73965.1	72881.2	69479.2	PEPD
223359	215572	229751	204195	224778	214483	235160	217971	221195	197304	228328	190129	244976	261559	247069	250418	236658	238828	287965	249576	257662	241060	253510	224983	XRCC6
225985	201405	219573	214185	230847	240901	222622	210266	215341	202248	234101	203775	237850	251294	242836	237635	217220	237054	273367	242915	254035	227958	261784	242448	XRCC5
166661	180533	162833	177831	128696	124486	191215	161127	122286	152988	146969	167050	193135	165299	143422	156258	115605	149534	144624	148518	120852	175726	149551	149302	COX4I1
11205.7	5707.68	4715.63	7075.32	16496.6	15920.6	9927.6	4149.99	3184.17	4247.22	15054.6	4654.17	3425.43	2076.83	3927.15	3491.15	5924.78	2772.48	5431.98	2496.11	1627.6	1924.74	8241.22	5166.8	IFI30
474082	215754	194951	197024	234079	216253	173059	161832	198578	189183	224619	121858	276816	182786	266330	205511	245374	247857	259249	210963	274739	219177	265518	170513	LAMP2
290325	255371	304346	248465	324665	350651	284322	252868	259608	214856	247092	278681	204335	219785	234311	213616	244590	212779	244917	201451	224794	217197	208121	222796	RNH1
NaN	NaN	NaN	NaN	NaN	NaN	NaN	NaN	642.561	NaN	NaN	NaN	NaN	NaN	1852.03	1959	NaN	2688.24	2958.9	2243.1	2787.88	2263.92	2775.54	3623.88	BMP1
3701.16	7190.31	3498.75	8471.78	35517.2	9775.75	4400.05	5468.88	9129.28	8386.68	10688.6	5677.5	NaN	4920.92	5575.47	3528.85	11946.8	3795.13	2065.55	NaN	5554.49	NaN	NaN	NaN	CYBA
25978.1	3350.8	23262.3	14281.5	73124.9	18068.6	45470.2	21284.7	27468	22324.6	34263.7	22639	754172	593411	875045	915189	640111	1570000	1800000	1190000	1600000	816474	1610000	1340000	SCG2
45446.8	59737.4	40143.8	50521.8	42120.8	54208.9	68202	56715.6	49022.2	52381.1	67017.8	47564.8	NaN	21162.7	14258.1	19589.3	27377.7	NaN	4504.84	NaN	NaN	20543.4	10224.9	2873.64	CFTR
7980.08	3297.18	7575.11	4683.83	8714.88	12613.9	5632.71	7953.79	6099.45	5596.35	9551.13	4265.42	14718.9	17746.9	17752.4	15702.9	13885	25297.6	26928.1	21879.6	18057.2	20058.7	20745.9	18146.8	NCAM1
2684.53	2063.15	2292.28	3080.17	NaN	NaN	NaN	1589.13	1791.09	2356.69	2407.15	NaN	4158.11	2414.95	3178.1	3465.94	2484.14	3479.01	4800.8	3900.59	3108.19	2536.07	5224.43	3142.3	ICAM2
17607.5	11706.2	14950.8	20961.9	74831.8	32757.5	44614.5	11885.9	18617.2	30184.4	38082.7	13067	15199.2	18185	38629.5	28556.1	54471.2	26247.4	28097.5	24451.8	12521.8	14078.2	27909	23788.7	VCAN
1630000	1220000	1570000	1440000	1020000	1400000	1700000	1520000	1070000	1050000	1500000	1350000	627499	644990	550709	760412	794967	587544	495227	527463	438405	546794	670937	538009	EEF2
401841	176875	929230	958360	3680000	7400000	495369	315670	1490000	854848	933923	360183	778097	189912	958660	1140000	512480	1370000	2340000	647233	452452	5640000	235370	14427.6	KRT10
10493.9	NaN	NaN	NaN	NaN	NaN	NaN	8243.2	7483.46	NaN	NaN	NaN	3696.41	3909.44	2441.93	2848.24	2944.08	2760.01	NaN	3274.91	NaN	NaN	NaN	NaN	KRT13
81134.5	39241.5	213290	151622	537804	3060000	133417	100492	193664	117643	115776	93968.4	316300	18597	179867	426648	114985	391605	640353	147986	63652.7	1640000	48323.8	31611.5	KRT5
994086	832017	1110000	811668	452502	447701	1140000	788112	596465	778368	666127	697962	179370	244228	163164	317811	294117	203496	117911	159244	80409	174354	194368	151412	PDIA4
4444.76	NaN	6454.84	6591.17	6555.37	6433.7	4807.28	4822.85	5104.32	11114.5	8398.58	6622.76	4164.95	NaN	6451.11	3504.23	6336.53	4596.49	4566.88	3069.06	NaN	4293.61	4392.89	3078.14	C6
3349.67	3613.98	3817.21	4494.08	6239.81	9761.53	4823.59	4515.23	4250.15	5044.26	4432.84	3156.56	3545.58	4223.75	3319.72	3553.93	5283.19	4819.41	3289.89	4138.67	3041.35	3811.85	3706.28	3599.3	P4HA1
5640.47	NaN	NaN	1856.3	6146.86	9275.44	NaN	2595.94	2173.72	4618.36	4080.77	NaN	NaN	NaN	NaN	NaN	2460.7	712.079	1864.17	NaN	NaN	NaN	NaN	NaN	ACP5
1581.6	2566.12	10331.2	5923.49	19791.3	9781.11	NaN	7425.55	11995.7	NaN	4244.57	NaN	9411.08	7216.46	11512.5	7618.33	14361.6	9371.09	8566.01	7784.79	9653.21	9344.96	6734.81	9047.41	CEACAM1
92077.1	67170.3	80626.9	77463.7	76099.5	66187.7	111994	68134	42109.5	40636.2	101200	63200.7	61066.9	37521.4	36195.8	47385.1	48302.9	43984	38946.5	40316.7	25526.1	30813.3	53013	41319.3	TPT1
43213.7	40560.7	37556.6	41069.3	33686.2	39749.8	30430.9	40907.6	28974.4	30485.2	39604.2	38639.3	16988.7	20829.7	16561.8	23687.8	28337.9	19697.5	17745.3	22360.8	15620.8	19787.7	22688.6	17726.2	ALAD
NaN	NaN	2558.15	2624.1	NaN	3942.96	1980.93	2768.92	2207.51	1857.56	NaN	NaN	2395.41	NaN	2546.62	NaN	NaN	3315.47	4891.25	3554.09	3745.99	2155.67	3725.47	2182.01	F3
NaN	NaN	NaN	NaN	NaN	NaN	NaN	NaN	NaN	NaN	13513.8	NaN	NaN	NaN	NaN	NaN	NaN	NaN	NaN	NaN	NaN	NaN	NaN	NaN	PRG2
3372.25	4131.3	3666.4	4582.11	4759.6	5929.57	4882.52	2861.83	2962.91	3121.05	3801.66	5017.67	3910.49	5030.38	6190.51	5500.27	5189.1	5454.87	7960.62	4749.66	6299.35	6072.38	4336.91	4495.6	HLA-E
NaN	5358.51	NaN	NaN	NaN	NaN	8555.78	6010.37	NaN	9371.42	NaN	NaN	NaN	2772.76	NaN	NaN	NaN	NaN	5167.08	2124.97	NaN	2900.25	NaN	NaN	HLA-DRB4
80123.3	74173.9	74357.8	174727	854058	462295	103365	53506.5	170636	195904	305130	55293.8	43908.2	43214.2	76924.3	78080.4	290913	82044	45004.5	47442.3	74860.1	91440.8	95469	47289.1	LCP1
43593.7	46491.8	45594.1	45292.3	50590.5	74455.3	46873.2	41429.6	47378.1	40834.9	48608.9	31384.6	21050.3	29053.5	30892	32552.2	43051.9	23408.2	25480.8	24934.4	22881.7	25133.2	28863.1	21972.8	PLS3
58096.4	52647.5	59375.5	61247.7	56108.4	58731.7	62995.2	52178.1	48365.7	50355.6	52114.8	46984.2	55612.8	44378	60133.7	59650.5	51807.6	62969.6	57205.9	57196.7	42742.3	60248.9	54541	42512.6	APEH
140349	131379	133325	141127	83094.5	100821	115380	155842	119739	129625	100601	137730	77246.3	104831	78614.8	90071.6	78568.2	78492.7	76240.9	77899.7	65755.9	83317.6	84341.3	78290.7	ETFA
14509.2	13838.6	13559.8	13083.1	20020.2	14777.1	16527	15700.5	13266.7	16809.6	14667.5	13364.1	13491.1	13691.2	11692.9	13950.6	15789.5	13069.9	12268.9	13497.2	11806.9	16885.5	13228.4	12794.7	GYS1
150560	175690	154975	144461	130491	129234	164597	155966	147548	140248	161309	173760	106725	134586	110620	113677	137315	113784	124706	126032	129642	132006	130240	119486	PRKAR2A
NaN	NaN	NaN	NaN	NaN	8270.54	NaN	NaN	NaN	NaN	NaN	NaN	3139.85	NaN	3246.43	3200.81	NaN	3386.92	5463.79	5440.08	4796.27	4109.75	NaN	2855.15	SLC5A1
NaN	NaN	NaN	2073.67	NaN	16827.5	NaN	NaN	NaN	NaN	NaN	NaN	NaN	NaN	NaN	NaN	NaN	NaN	677.647	NaN	NaN	933.806	NaN	NaN	ANXA8;ANXA8L1
4149.16	NaN	4448.63	4237.5	2916.52	5276.09	3868.9	3954.4	4592.08	6076.78	4843.84	2365.17	2648.74	2350.94	3864.51	3255.1	NaN	4009.64	3907.42	2932.97	5145.23	3759.93	2667.49	3455.59	ENO3
10746.6	12537.1	14365.7	14603.3	15978.1	15044.9	11141.4	15722.5	10896.7	12097.3	12059.3	11532.3	10517.5	13083	13596.8	12988.7	13489.9	13384.3	14641.8	12389.6	11251.1	14369.6	15417.6	13029.3	GTF2F2
47653.4	50131.4	56702	57188.8	61464.9	46264.4	44449.6	35242.2	59482	42117.3	51447	34914.8	41876.3	46353.1	71190	63522.8	59010.1	71083.6	67374.1	74033.5	85416.3	72604.8	91035.6	51915.2	CD59
9289.25	14176.4	18731.6	12306.7	13660.1	7670.67	7145.43	11873.9	10072.8	16059.8	6193.14	14687.9	NaN	5160.22	NaN	5630.08	9307.22	NaN	NaN	NaN	NaN	NaN	3301.35	NaN	MTHFD2
4846.73	6464.64	8993.33	7887.97	NaN	NaN	NaN	6982.34	5428.06	9948.1	8344.11	9148.1	NaN	17783.1	43694.3	57973.9	NaN	78592.8	10318.9	NaN	48037.3	22964.8	10716.9	10248.2	HSD3B1
NaN	NaN	NaN	NaN	NaN	NaN	NaN	NaN	NaN	1614.18	NaN	NaN	NaN	NaN	NaN	NaN	NaN	NaN	NaN	2183.81	NaN	NaN	NaN	NaN	GFAP
4573.23	NaN	NaN	3510.28	3496.85	NaN	3177.81	5479.12	5227.16	NaN	NaN	3431.13	5112.27	5285.17	5682.29	6525.76	6400.49	5067.06	3178.45	5638.43	4353.13	5910.99	3348.86	3631.74	EDN3
185908	143902	170715	134615	190822	159458	146209	131026	74326.4	119739	200426	163747	230054	194355	246392	234213	190877	264502	295163	266516	235853	164552	306126	353850	MIF
53787.2	26990	19436	19215.5	53447.1	27423	41399.4	52507.4	26040.6	37736.8	55107.6	56654.7	230325	51165.6	124528	113024	159191	116592	407290	410125	265614	121827	291529	373284	CD99
221923	193663	143823	189237	181738	128736	230838	200604	145161	177474	200236	159192	166669	140671	120417	139711	144496	126217	122590	156592	99366	141425	146083	116467	PRKCSH
1090.62	856.497	1987.44	2363.47	2897.6	2199.74	834.201	1830.3	1384.2	2153.22	2154.84	1964.12	1235.51	1500.08	1465.25	1938.59	2024.13	2307.13	1819.93	984.904	1361.5	1732.37	2185.06	1454.52	IRF2
7924.37	6020.52	8063.97	12729.5	52525.2	32349.6	14047	10867.7	20492	21145.5	25591.7	8869.96	6377.58	6390.92	9665.28	6725.81	21236.9	9492.87	8767.24	6374.29	9971.69	9935.77	11925.2	4837.17	HCLS1
46014.3	24484.9	50840.8	34313.3	80956.6	59866.6	54049.2	41846.6	48063.1	51686.6	43051.1	37855.1	38907.7	23261.1	44714.8	31492	57067.7	39193	52527.7	47344.9	35192.9	40017.9	43568.3	45337.6	FDPS
6332.8	4648.67	5501.03	4831.17	3628.62	3966.07	5486.49	5825.29	5881.66	4797.36	6028.19	6914.74	5640.05	5908.04	5096.76	5360.74	5333.56	4641.66	5557.35	5819.06	4402.44	5153.38	5745.45	6135.68	TRIM27
7293.26	2681.94	6547.82	4712.09	11981.8	31978.5	5056.52	4919.01	8017.9	13153.3	11405.3	5303.48	3422.86	3835.99	5397.74	5516.97	8103.42	4693.29	3687.76	3262.84	4655.31	7521.44	5471.27	2780.51	CPM
97530.8	124083	103930	120188	96751.3	89183.3	123105	121754	123809	171231	98821.2	135711	122247	163785	121621	114030	106206	112425	110971	130913	133278	174026	105725	103894	COX7A2
NaN	3524.28	NaN	NaN	4041.13	NaN	NaN	NaN	NaN	1929.16	NaN	NaN	NaN	4289.31	NaN	5935.31	6628.1	NaN	NaN	NaN	NaN	3948.69	5787.01	2748.96	DRD2
150762	154850	164536	138564	136462	163970	123887	137099	148733	155991	161638	153161	97144	91875.3	120009	98240.1	125990	101570	60247.9	82400.7	78636.4	98082.8	90582.3	94436.8	NID1
544947	515649	543617	665031	388510	416234	531098	474461	510857	474512	447775	409819	321944	305254	289370	386720	362084	281129	317848	335993	278245	281918	365175	281406	AKR1A1
NaN	NaN	NaN	NaN	NaN	NaN	NaN	NaN	13429.3	NaN	NaN	NaN	NaN	NaN	5256.61	6116.45	NaN	3898.96	NaN	4674.19	NaN	4583.36	5018.49	NaN	INSRR
769750	722807	708742	801436	1370000	1120000	867157	647362	653244	671741	936239	740517	1660000	1380000	1570000	1410000	1310000	1500000	1970000	2400000	1740000	1610000	2010000	2050000	PKM
14711.3	14292.6	11936.9	12964.8	10867.4	13363	16173.1	19107.1	14328.5	14315.9	13442.8	13496.1	37574.5	29305.6	30906.8	30417.3	24634.9	33500.7	42388.6	38223.1	34050.4	28497	34796.3	43967.3	ACYP2
2060000	1780000	2360000	1590000	1140000	1110000	2430000	1640000	1170000	1680000	1450000	1300000	1190000	915532	1010000	1120000	1000000	1010000	688062	897467	544696	1070000	895747	859804	HSP90B1
3251.22	2278.54	2827	2478.01	4719.77	3006.61	3373.26	3015.4	3593.93	4289.4	3829.79	2791.12	5085.74	3178.88	3796.02	3114.15	4970.16	4237.32	6242.83	5420.68	3941.11	3360.03	4457.81	4401.64	MYL6B
149353	126006	128510	120730	139741	180829	154048	113816	104384	100906	144826	139550	166767	151406	126110	129604	129903	155940	232061	159034	104079	154373	153003	190277	SNRPB
55125.8	54475.2	52412.6	61751.4	60177.5	326787	47069	60802.3	52422.6	53444.5	52969.8	60719.7	20493.7	25176.9	22846.6	30412	37763.9	19026.2	20047.5	19209.2	16061.4	21530	22280.2	20195.6	IDE
NaN	NaN	3937.63	12255.6	165331	52868.6	2694.2	NaN	9107.31	4321.33	8968.57	NaN	NaN	732.117	NaN	3852.93	44272.6	NaN	NaN	NaN	3300.59	1494.55	1664.5	NaN	MMP9
53980	65419.1	47487	56344.9	36630.1	29145.2	58459.5	58392.4	49929.7	48737.2	43286.6	52600	48354.1	58972.6	49309.6	38503.7	44118.2	44666.1	37595.3	40984.6	40611.3	50008.1	46308.5	46409.4	COX6B1
3436.72	3380.71	3296.09	2935.48	2709.78	3804.94	3559.73	2874.48	4152.6	3115.24	3176.95	3327.95	3364.14	3870.93	2812.39	2939.09	3286.42	3418.95	4185.18	3118.03	3325.76	2939.73	3683.27	2885.92	POU2F1
144464	132191	141796	129667	146149	137305	150198	136262	116945	121766	143461	148318	142477	189406	152638	157678	135797	168860	214324	163862	177784	151511	197184	200613	HNRNPL
226200	203307	195520	222050	170640	190259	210535	202072	185601	185598	203204	223721	120462	138795	120213	149291	148836	131078	152170	162125	133435	129861	147414	149396	DARS1
NaN	NaN	NaN	NaN	NaN	NaN	NaN	NaN	NaN	NaN	NaN	NaN	NaN	4860.26	NaN	NaN	NaN	2948.65	5167.47	NaN	3475.31	3134.7	NaN	7893.78	IDO1
156706	153392	182010	197295	203671	1070000	167682	151995	168481	151013	181481	202214	70670.7	78811.8	77159	121499	127276	129242	141683	75279.2	87293.7	370996	93515.4	88238.9	JUP
84476.1	86841.8	72459.5	83487	57693.8	50986.4	65705.3	77208.1	63001	81964	66133.2	79687.2	62396.4	62448.3	59263.5	60767.5	55282.6	54742.6	63166.7	51387.6	55437.7	65202.4	58692.6	66992.8	UQCRB
9292.9	7339.68	5776.12	7021.48	6469.34	6899.5	7137.1	7571.61	5326.85	3387.59	7605.62	5750.57	9866.36	9056.38	7578.2	7273.08	8546.49	7507.01	10874.1	10359.6	7960.98	7513.95	7855.32	9691.96	BRAF
2350000	2480000	3240000	2830000	1040000	2900000	3980000	6690000	3880000	3690000	1790000	3570000	128997	547972	206768	924397	715788	199030	174895	134260	128429	100128	366200	270084	CPA1
4770000	5510000	7650000	6660000	2990000	5530000	7930000	13000000	7210000	7840000	4710000	8850000	234437	1400000	505249	2070000	2140000	486379	504808	244785	225185	209138	987136	515014	CPB1
214151	359391	359600	91925.9	151517	82509.9	101128	87673.4	70371.9	75403.6	153300	147333	50945.4	123892	49826.4	42955.6	49957.7	54325.6	NaN	28936.4	13638	29479.2	50217.2	16810.5	CPA3
47187.4	62924.7	43233.2	37354.4	95780.9	59294.5	52481.1	38381.1	66095.9	179266	67296.5	27275.5	52388.4	69098.1	86838.5	67328.4	66640.2	73765.6	69404	46055.9	67959.4	94604	66785.2	39558.8	FABP4
36427.4	16939.3	31894.4	31420.1	37568.9	79410.8	27912	22143.7	26795.7	25473.9	32797.5	33093.7	9848.54	14203.8	15743.6	15117.4	22168.5	15208.8	13364.1	6164.9	14481.9	13306.2	15873.5	13059.5	GLUL
172937	172451	134260	197576	135776	135234	174515	122948	138745	167744	162370	112033	287563	230004	247678	237265	214689	283139	198648	247199	271305	240245	228381	189593	AKR1B1
121406	173934	104887	117569	132593	122767	177982	334941	129287	155568	172699	226712	17081.3	51327.9	17631.2	42305.6	72204.7	8580.55	20004.4	13894.3	11866.4	14455.7	46716.6	16059	ANPEP
12151.7	10137.5	10073.1	12439	14804.1	12426.2	12374.7	7791.69	10155.6	7130.56	10159.8	13465.2	23440.9	26079.1	27098.9	21651.4	20514.7	18446.7	28876.7	23512.9	25915.2	24211.5	18103.3	28627.8	PVR
4951.42	3713.01	5664.46	20175	90422.3	32663	7755.13	6099.08	17541.7	17468.9	24174.9	4100.8	5332.01	5831.14	7018.26	8343.75	29223.6	7493.66	7245.69	4145.36	7576.2	9482.58	12734.1	6367.85	RAC2
53182.7	47323.8	50633	53107.8	49392.4	54739.2	46152.4	47374.2	45187.4	46067	50382.7	47985.7	30498.8	31101.8	27583.1	34945.8	38894.2	30712.2	28328.9	28632.1	24916.7	25742	32778.4	27313.5	GSPT1
29767.8	31935.9	48695.9	51528.1	38600.9	56163	52849.9	36301.9	61065.2	51940.4	57255.9	49559.4	39140.9	49070.9	78937.9	71760.9	50651.8	66095.5	118142	62298.1	109361	31692	100460	86790.8	ARSA
4689.82	7912.38	12087.5	7081.16	11324	17449.4	4853.05	7193.58	9608.79	9089.96	8779.48	5569.72	3916.34	4390.4	6916.36	7012.79	10219.7	6434.01	4230.44	4940.48	4560.85	5134.48	8160.98	7777.69	B4GALT1
6684.63	19099.6	2196.21	NaN	7656.42	43453.6	1161.52	NaN	1191.9	NaN	1961.23	NaN	33404.8	18009.6	42158.9	21841.2	11394.9	21205.1	50948.8	49601.5	12706.7	73447.4	11968.2	19322.3	ACP3
157014	158247	176455	201643	222317	224061	190276	168431	195069	179773	232752	168157	120208	144651	159007	167378	198106	147707	147309	138599	173525	141981	180181	131440	EZR
1381.8	886.412	1174.52	1515.32	3085.35	1830.53	1547.37	2158.07	1822.82	2673.17	2257.39	589.691	3016.04	3751.44	2151.52	1749.57	2809.69	3545.14	2195.84	2683.29	3192.15	3370.92	2895.13	3068.86	ATF2
72457.7	75860	76249.8	80926.4	73605.5	84813.4	85467	76240.7	63828	66751.7	84685.8	75268.9	66564.5	57974	67262.8	71143	71639.1	69827.2	79369.6	75968.8	58033.4	57772.2	83557.5	69396.3	UCHL3
NaN	NaN	NaN	2412.71	10114.8	3701.47	2741.75	2713.38	3116.39	3676.65	4397.87	2319.85	1563.61	NaN	NaN	NaN	5200.17	2173.18	1802.47	NaN	3384.96	3970.86	2592.37	1527.83	VAV1
1642.46	NaN	2471.8	2418.55	3413.27	2635.29	8491.47	3370.09	NaN	11957.9	2459.71	NaN	1161.77	NaN	1151.26	NaN	1440.84	716.945	1971.71	2044.75	NaN	717.01	NaN	312.648	ELN
10641.7	11334.4	10914.2	11736.5	10464.6	13282.8	9182.81	8474.09	13440.2	9129.36	10746.4	10488.9	11463.9	12557.5	11456.7	13779.7	11358.4	14053.6	13187.5	12450.4	19895.4	12423.4	12454.4	11837.8	CD46
421449	268584	290067	315887	314106	364484	376728	267369	206910	325477	344787	250747	319416	212166	214279	242365	235461	259609	289866	267304	192393	289012	274075	233501	NME1
NaN	13579.9	3671.75	9809.63	3500.56	7020.66	3409.27	10637	NaN	18449.3	NaN	6153.84	NaN	16230.2	6924.99	8768.41	3330.91	6523.6	5036.83	9350.07	NaN	18189.9	NaN	10627	NQO1
49125.5	17217.9	20034.8	20217.8	33402.9	29189.5	24827.5	20310.5	26345.9	24515.6	29812.9	19286.8	42284.6	30205.5	43452.5	34821.4	43221.8	39539.1	44938.3	33968.3	60019.1	32078.5	45754.2	34565.3	GNS
5144.8	6045.77	5703.06	7331.71	7921.49	5517.33	6123.79	6880.84	5950.64	5551.44	6566.33	7926.72	5494.51	6453.23	7543.2	5782.49	8290.9	7439.78	6018.79	7492.1	9558.84	7584.32	7481.04	8278.91	PHKG2
12990.8	7907.06	5492.17	11338.9	7614.1	9886.43	7443.82	9566.79	7317.02	7570.57	11000.1	8100.53	5655.85	4244.66	5328.63	7213.27	6312.13	4119.94	4533.61	6501.22	4613.42	4506.19	8079.32	4675.47	ARSB
742836	816920	817284	858003	542177	611857	762032	798165	787853	739231	723321	934164	265176	351069	279398	409323	443288	256530	284020	286747	260576	280788	338282	375880	RPS2
NaN	NaN	NaN	NaN	4916.89	NaN	NaN	10344.6	NaN	3954.36	NaN	NaN	11919.4	9674.98	9028.06	8778.07	6743.95	9789.44	8229.51	10564	8249.84	11262.8	8168.89	11030.5	CHN1
167813	153955	182531	166516	155963	836392	158930	152152	153083	161526	157705	168050	82563.5	102464	85005.9	133294	113712	136909	143391	88996.4	122108	247823	121870	114076	DSP
16481.7	18691.5	18805.5	15487.4	23583.3	16091.3	16834.3	13912.6	18355.9	14652.7	17982.5	16720.6	33607.2	32817.3	34460.4	29249.5	29142.2	31556.4	32396.1	32793.2	39215.1	29350.2	27461.9	30671.9	RPA2
24987.1	24752.6	32365.9	54243.3	21007.7	23958	42992.3	49551.5	24660.6	12361.1	23889.6	31073	1565.68	11176.5	5076.1	13439.9	16064	NaN	7623.26	2194.28	5607.61	NaN	7440.9	3755.18	MUC1
20463	15518.4	14294.3	17763.6	14376.8	14459.6	19182.8	14428.9	16636.2	24500.7	19569.6	16689.9	19904.8	15589.8	13177.7	14142.3	13749.3	NaN	18397.7	15907.4	15017.3	20769.4	14016	10757.3	COX7C
NaN	NaN	3679.16	NaN	3916.85	3247.19	3207.34	NaN	NaN	NaN	NaN	NaN	10971.9	11853.7	9798.99	9577.16	8362.26	12419.3	18659.8	20065.6	10579.8	11523.6	15262.7	7678.36	TIMP2
17665.7	16626.4	15203.9	23070.4	35421.3	38890.2	27033.1	13981.8	16989	7549.85	36174.9	23286.5	6897.83	8222.33	10141.4	11282.4	19666.4	9712.66	8529.39	5111.83	3813.63	5465.81	11983.5	6237.18	CD44
43453.7	42768.5	19032.3	43221.6	17742.3	33782.2	8550.66	46508.6	46566.1	35380.3	41867.1	14269	18013.3	23783.9	12341	30083.6	19279.8	17686.6	6455.06	22539.1	22018.5	17218.8	23328.6	9194.81	NQO2
7378.33	8771.76	NaN	12167.4	10729.4	6777.27	8177.66	9153.09	11382.4	10866.7	12941.8	14048.5	8320.89	8971.8	NaN	8759.14	5998.08	7441.55	7192.11	8932.2	8603.55	11953.8	8427.42	7045	H2AX
32770.6	33582.1	37518.4	25115.9	34826.7	26566.4	27910.7	31890.6	28895.7	34873.3	29968.9	30939.3	12549.1	17563.7	21632.1	16148.6	19931.8	14077	14313.7	12939.7	12259.3	12338.1	18763.7	12916.6	ITGB4
283420	214954	228044	154884	185057	226497	269600	215904	222140	207147	221085	223065	209979	155305	212326	115202	168346	197435	204489	206330	139475	150233	212177	223491	CBR1
NaN	4579.88	4640.26	4853.91	743.818	4959.19	NaN	3525.04	NaN	9300.05	NaN	NaN	NaN	NaN	662.436	6893.99	NaN	NaN	NaN	4075.5	7689.82	4702.07	NaN	NaN	ANK1
88686.5	64130.6	76627.7	66137.2	52448.2	57093.1	71662.2	70135	65320.6	43258.8	32554.7	95090.7	49038.8	37951.6	36827.4	35709	35874.8	32479.4	35612.1	42948.2	32211.4	31985.6	19824.1	40719.2	ACADS
14553.8	15622	15876.8	13771.3	18183	12448.4	16034.1	14468	15715.3	14784.6	16809.5	15717.2	17149.2	20363.1	19239.6	16304.7	15769.6	17898.7	18353.3	16557.8	18200.5	17557	18377.7	18066.3	CREB1
1850000	2590000	2530000	1320000	174892	1190000	2310000	4560000	3140000	3850000	485669	2740000	74118.3	478386	120859	322967	124335	51328.9	66070	59761.2	47182.4	98264.9	101415	128027	PNLIP
2421.09	NaN	4092.95	3142.33	5471.13	2525.66	NaN	2191.19	3367.85	4206.73	2314.19	1618.01	1619.22	NaN	NaN	2229.08	2091.94	2584.09	1969.55	2522.48	2702.1	1791.72	3022.27	1487.9	PDGFRA
6471.84	6019.93	5548.53	7720.56	5563.22	5195.18	5492.07	7003.91	7985.98	7687.63	6415.93	9200.76	4345.02	6225.12	5595.48	4082.46	7072.15	NaN	3573.24	4658.43	6666.35	4326.26	4777.67	3806.21	SLC25A16
32959.5	34197.3	39875.6	37793.5	40435.8	43641.3	48751.9	34041.4	45193.3	38121.3	46167.3	40478.3	43015.9	45633.4	59355.2	48826.4	46654.3	55834.2	66672.1	46134.3	81404.3	32243.2	65055.4	84933.5	GLB1
23201	17853.2	16600.9	17106.5	16426.4	17863.2	13161.4	17162.3	14928.9	21116.3	18222.7	13930.4	24474.2	17458.7	20988.9	19252.8	17298.3	16520.3	11948.2	12807.4	16072.1	17176.7	17323.8	12739.2	PECAM1
3573.51	4500.35	4744.89	4685.84	7298.23	4381.36	4916.76	4841.63	5115.37	5412.72	4792.93	4362.55	10642.1	11901.1	10520.9	8673.98	7955.56	9596.1	8512.5	11240.4	7234.38	9263.33	8470.38	9853.2	PPP3CB
18374.9	17544.9	18124.1	20640.8	22309.8	17406.9	17506.4	17272.6	16943	17007.2	17909.7	16839.9	17507.4	18451.3	19628.1	19410.6	19370.2	18449.5	20974	17450.6	17774.6	18524.2	18669.6	20433.2	NCK1
6920.67	8298.97	8291.09	8889.1	6794.46	5973.88	7577.12	9460.47	7838.56	8754.56	7746.52	6030.39	8494.59	8981.46	11192	11214	9115.16	9963.62	10022.8	11771.1	12320.3	10262.2	10575	6209.34	GCFC2
28043.9	30580.7	13451	47549.6	189414	70844.3	77896.6	71317	65823	68849	101024	56415.2	14530.9	25140.3	31600	38587	64163.3	14249.7	13914	34906.2	25398.2	26712.5	36119.5	15991.6	H1-5
28411.6	14502.9	29207.2	23076.3	17158.9	25436.7	21591.3	21234.5	20566.6	18541.1	27432.5	8128.54	17996.2	12939.9	12999.6	16236.2	17611.8	10867.9	19434	11005	13932.2	11259	15657.6	5871.64	H1-2
49486	42596.9	60760.8	58966.2	35603.3	50007.1	42054.3	50374.9	55951.6	47416.8	51626	42845.9	51932.9	41189.7	48393.3	59561.9	42158	62762.1	39787.6	69379.8	61192.9	66048.6	53159.9	37160.5	EPCAM
34233.1	39699.6	39506.1	42144	49183.8	49906.7	42476.2	38936.9	41180.4	35094.5	41539.9	38494.7	50593.1	55444.7	55952.3	61474.9	58129.6	63953.4	50373.2	56527.7	40125.1	55291.2	51392.2	52695.1	POR
15250.2	NaN	7375.73	NaN	NaN	NaN	NaN	NaN	NaN	5494.17	NaN	NaN	NaN	NaN	NaN	NaN	NaN	NaN	NaN	NaN	NaN	NaN	NaN	NaN	ABO
277975	197405	149220	104903	69674.6	40179.2	143673	229873	120503	119925	66868.1	232166	3640.56	34577	4906.49	21365.6	26527.9	8493.61	50210.2	16791.8	13778.7	4942.88	27467.5	16715.1	DPEP1
13685.3	11179.3	7471.65	18166.5	13917.9	10556.1	12803.4	14520.7	16331	17273	14584.8	12969.5	10004.1	12223.3	5835.77	14499.8	13926.4	10199.5	8466.26	11273.2	16956.1	11598.2	14941.3	9983.25	MGMT
5070.29	NaN	NaN	94622.5	8561.32	2306.24	4269.2	2839.39	NaN	NaN	4236.05	6980.73	78742.9	85287.1	151272	132891	64506.8	170592	167856	106469	259805	121554	249328	191173	PCSK2
7850.72	6933.21	8411	9011.47	9374.82	9077.38	9192.06	8754.69	9210.9	9281.78	7582.72	8624.43	8823.13	7487.95	9256.55	8779.35	8323.55	7580.93	9316.98	8259.22	9434.99	10144.4	9393.99	8369.96	FER
131612	119725	106214	104099	116748	109057	138974	128121	90186	103791	117008	126506	194070	179253	138452	153502	125702	173205	136698	182517	126625	181294	145308	159645	ATP2A2
4690.64	3826.64	2713.93	4080.74	3522.85	3638.8	6935.24	5095.84	4717.48	4076.34	4070.56	3836.32	NaN	NaN	NaN	3590.46	NaN	NaN	NaN	NaN	NaN	NaN	NaN	NaN	UGT2B7
15303.9	42814.7	39312.8	14359	3145.92	19718	10772.9	18756.5	23631.2	23280.2	28633.7	21897.9	7291.44	29097.6	28845	4995.2	3932.11	16801.6	7300.51	10498.3	23488.4	19366.2	12831.1	13432	CD36
27705	NaN	10347.6	9746.75	105199	15460.1	57903.8	31658.1	8265.37	33677.2	45075.6	11383	1310000	750562	1230000	1300000	914826	2200000	1490000	2160000	1790000	1920000	1600000	1350000	CPE
7860.98	7161.69	7311.5	6415.87	10214.8	7785.75	6448.12	7062.83	6223.56	10101.7	6934.22	6883.74	3813	7567.82	6626.43	6866.6	7952.32	5467.8	5925.5	4284	6368.13	6149.32	6131.78	4617.06	PLCG2
54495.1	60191.5	49280.1	62504.7	72532.9	56346	70847.3	58590.2	56865.8	59816.9	62429.8	63301.8	44197.2	47226.5	50030.5	53597.9	56924	51530.7	52523.8	48410.8	58265.8	50628.8	62349.3	51544.1	FAH
19844.3	18402.9	18940.6	23174.4	48816.6	36205	30613.8	20753	25285.8	36857	32282.3	21853.7	35519.4	51943.7	52213.9	58790.4	46744.3	70425.5	61870	52115.4	72054.8	60877.2	67640.1	54608.4	STMN1
41441.7	43405.1	59579.1	60168.4	40382.9	62377.1	44179.9	44331.3	45004.1	30901.9	51732.7	37610.2	3582.53	10739.1	4902.34	12723.1	22634.2	3230.94	5247.81	3454.3	NaN	NaN	6778.9	NaN	YBX3
34064.7	29275.1	57635.9	51133.1	35158.7	43037.9	37055.8	37372.1	49326.9	54299.4	39509.4	46094.1	19545.3	28314.4	30018.9	32504.5	30034.1	26134	22760.2	14580.6	31969.7	28906.2	22581.4	23646	ZNF22
7672.69	7865.84	11948.8	10392.7	10554.5	10305.3	8769.85	10819.5	9343.2	10459	10649.2	11035.7	8261.62	10786	11331.2	12149.8	9355.52	10436.8	9873.75	7299.94	14318.4	13904.9	9958.74	10333.9	ZNF24
5502.14	4987.62	7181.64	5513.15	5710.77	4442.53	4820.13	5394.23	6738.59	6470.84	6515.97	6769.77	10142.8	9711.55	11249.7	10324.2	10227.5	8067.65	11018.7	10267.4	15084.6	13278	11971.1	12944.4	ZKSCAN1
20896.9	12372.6	12079.1	17468.6	18373.7	18503.2	17180.4	14074.1	17941.4	13748.5	18891.2	12629.4	19359.1	17119.2	16734.5	24104.1	17252.7	21997.4	34999.2	26652.1	34361.8	12739.3	29191.9	29054.9	NAGA
1370000	1360000	1150000	1270000	1080000	1280000	1400000	1190000	1150000	1090000	1230000	1610000	1250000	1340000	1330000	1290000	1120000	1370000	942219	1230000	1020000	1430000	1040000	1250000	HSPA6
9820.32	14132.9	9753.65	11908.1	11160.5	7802.7	10562.1	10089	12072.7	9781.24	10242	14679.7	13993	15717.9	12352.8	13796.6	11579.1	13904.1	10471.3	10520.5	13122	11104.9	9899.06	11938.9	HMGA1
13090.4	9420.4	18210.5	16149.1	12001.9	16197.6	17911.5	17528.6	22016	16620.2	11354.5	14686.6	17281.5	19736.7	21905	22241.7	18265.4	17968.9	17074.9	18354.1	26256.3	27753.7	19876.5	14322.1	TMEM11
110861	74792.5	131005	108484	90504.5	116476	121123	111454	109747	111762	127279	101242	151572	84507.4	149656	161142	119672	139633	123249	131288	142115	142617	129664	134831	GOT1
NaN	NaN	2830.05	11369.8	50663.4	39222.8	NaN	NaN	5286.46	NaN	6590.16	NaN	NaN	NaN	NaN	2813.08	12434.2	NaN	NaN	NaN	18729.8	NaN	5504.44	NaN	BPI
17040.9	13974.6	15895.2	16013.8	20852	18527	17174.6	16312.8	13800.4	18298.4	16819.7	15641.8	34613.4	21047.8	22456	21759	19279.7	16492	19892.3	25466.5	12240.6	21389.3	20536.1	20305.2	PRKCA
1393.26	2553.68	NaN	5225.37	3541.87	7569.39	3069.68	NaN	2270.27	NaN	3891.26	NaN	NaN	1898.6	1991.38	3219.11	4029.54	2788.95	1760.12	NaN	NaN	NaN	NaN	NaN	JUNB
6492.71	9151.06	7421.04	9907.96	14455.1	13795.7	9366.68	12470.5	9367.14	9817.76	12753.8	7968.1	5414.75	7516.95	7009.16	8128.68	10179.1	7227.17	8186.26	9258.58	13950.6	7375.69	8329.62	6175.63	ITGA2
9465.47	6287.65	7093.6	7698.2	7389.77	14887.5	6827.64	5647.81	7601.25	6443.52	9498.75	6444.39	33757	19712.6	28920.9	24664.1	24273.1	28626.4	25385.3	27275.6	25133.8	24756.5	28719.2	28035.9	SMPD1
32271.9	31082.8	36318.9	30902.6	35907.1	29719.6	33258.1	33796.9	35708	33086.2	39660.6	33083.7	32255.9	36970.2	37122.8	33497.1	37248.3	30848.1	36147.3	30826.5	39290.9	32946.6	36885	31041.8	UBTF
1794.4	2249.57	2976.26	1663.34	NaN	3253.37	2047.72	1692.21	2485.55	2511.78	2075.43	NaN	2566.4	3048.72	2546.38	3301.03	2105.05	3518.5	2707.16	2551.31	2625.77	4118.42	3792.34	3087.94	JUND
153072	225791	128989	273305	203375	200042	408080	507053	136003	159891	187924	126604	1876.98	35574.7	NaN	60422.7	109630	12575.6	6128.4	4309.69	7556.85	NaN	26318.1	NaN	CTRB1
1319.75	NaN	2095.14	NaN	NaN	1145.47	1951.4	1179.66	NaN	NaN	1195.78	1555.49	1783.09	2939.91	2731.7	2858.01	NaN	4183.61	5074.58	3165.17	7214	2548.18	4980.96	3059.6	CKMT2
NaN	NaN	NaN	NaN	2308.57	2538.32	1698.89	NaN	NaN	1796.57	NaN	NaN	1467.97	2088.88	2597.41	NaN	1771.93	2076.42	2523.51	1407.96	1208.39	2535.58	2568.83	1602.37	ATF7
17098.5	11381.1	10198.4	10525.5	8601.73	8118	13194.9	10859.7	4248.72	4987.89	8544.44	13729	15206	7105.63	6052.8	9714.58	8472.73	8276.09	10081.8	11709.5	4137.67	6603.42	7975.24	11009.2	NDUFB7
3125.57	NaN	4668.45	3459.26	3729.98	2594.06	2778.46	4040.04	4121.19	NaN	NaN	6477.9	16603.2	14213.7	10753	13691.9	11794.3	15361.3	16903.3	21312.9	19480.3	17989.1	16553	21398.6	SYN1
29965.7	33906.5	38566.1	38890.2	41236	37948.3	35452.1	43334.5	43438.2	35639.2	41617.8	45908.9	20939.5	24372.4	27896.5	25006.6	30002.3	18635.1	21580	26172.8	27284	26941.1	24309.2	23804.2	PRKACA
68397.4	69110.4	71696.2	73441.6	82785.7	83348.5	77554.8	65638.9	68426.4	66777.2	77878.9	70232	60265.5	60677.4	74195	71387.3	69932.7	63445.5	61534.1	59262.5	47132.2	63086.1	66179.6	64885.4	CAPN2
126776	104298	98555	114043	144953	155293	106914	87185.4	91481.2	149956	105608	85819.6	28075.7	61787	64604.5	75501.1	75286.1	68383.8	70682.8	59551.3	46431.2	66277.7	56527.7	63605.9	DES
1047.28	NaN	737.733	NaN	NaN	NaN	NaN	NaN	NaN	NaN	NaN	NaN	494.307	478.94	628.043	771.513	719.92	539.502	1299.53	1322.89	NaN	565.027	1401.83	428.532	GAP43
6542.44	6635.96	NaN	5269.56	9821.91	8270.82	6425.45	5375.99	2973.07	NaN	7150.63	5492.16	5997.36	7414.41	NaN	6508.23	6811.47	7665.81	7477.89	7370.48	7141.85	6874.69	7737.54	6982.66	PTPN2
12704.5	11660.1	11441.3	12591.3	20172	17629.7	12080.9	11777.4	13245	13923.2	14300.9	13512.7	11786.6	11271.9	12753.2	12233.7	17882.8	12898.5	10462.1	9160.15	13632.7	9238.11	11289.3	13348.5	CTPS1
6001.63	6977.85	6137.37	8272.92	10893.7	10701.8	7735.74	8812.78	6424.65	6845.38	6220.15	5388.41	10113.8	11335.3	13020.4	12085.3	11513.2	13146.4	11294.1	12621.2	9501.09	10592.8	5355.35	8525.86	ENG
71993.5	74582.6	81812.7	121325	138450	83852.2	76280.6	81883.2	96993.4	65578.4	97513.1	100275	149559	136165	169295	156621	150969	131304	131901	133390	164067	135888	155990	166397	DDX5
83655.6	93316.9	84744.4	81749.3	101216	90922.2	83178.9	82346	83444	83685.9	83878.9	95372.8	93125.4	98045.2	91331.9	90052.7	95072.3	85347	89119.5	85789.4	91659.6	92352.9	89185.2	104684	PFKL
31740.1	9960.58	12137	12287.4	19087.7	66089.3	9439.99	13187.1	13700.9	12942.8	14891	9679.88	14783.1	13329.2	14203.1	17075.8	15692.8	14727	18894.5	14814.7	21031	17195.3	19886.4	10773.2	GM2A
5280.13	NaN	NaN	1833.3	6987.95	2640.3	NaN	NaN	NaN	NaN	NaN	NaN	NaN	NaN	NaN	NaN	2777.43	NaN	NaN	NaN	NaN	NaN	NaN	NaN	CR1
184166	160829	186430	174953	327419	445061	215169	145497	268328	243629	223946	157958	28056.6	58033	84591.1	60536.5	164573	39252.5	80287.9	37912.2	35672.6	60301.8	65849.7	40536.3	LGALS3
NaN	NaN	NaN	NaN	NaN	NaN	NaN	NaN	NaN	NaN	NaN	NaN	1775.25	NaN	NaN	4057.71	5895.29	NaN	5431.02	17920.7	7588.76	6974.7	5915.18	18214.2	IGFBP3
1026.23	NaN	NaN	1730.72	4828.95	2954.73	1530.26	NaN	1526.44	1778.56	2585.06	895.996	NaN	1066.48	NaN	NaN	2574.02	NaN	NaN	NaN	NaN	NaN	NaN	703.946	SPI1
5268.39	3715.41	3399.73	2559.49	3996.07	3712.42	3053.76	5025.57	2833.25	4615.32	5464.08	3771.86	5162.18	4940.94	4892.88	3216.3	3539.18	5267.43	3138.88	4337.79	5593.86	5556.05	3026.46	4453.75	FLT1
77492.1	71342.7	67615	63347.9	72833.3	67939.9	75902.1	68255.8	53620	54408	67722.7	59101.5	85996.3	73498.7	67952.5	69028.5	66613	72679.6	82134.7	85464.3	57595.8	61243.2	79244.5	71435	PSMC3
264769	250499	247762	257989	255311	275025	263772	270347	227916	254459	250349	278462	246220	258046	250746	262191	248010	277267	248273	240196	247444	268510	258226	262034	TCP1
13319.1	11558.1	13847.4	13162.2	19967.8	16076.4	14484	13194.2	14460.9	13275.9	14917.1	14648.4	20646.7	17506.4	19307.2	17572.6	18628.8	16833.9	15727.1	19878.5	16838.9	17375	17380.3	21803.9	PTPN1
22796.7	28252.4	37258.2	37064.9	14620	22204.3	33324.7	36528.6	37011.9	66687.8	17689.4	51661.9	20176.4	23096.3	40624.2	90226	26358.9	95226.3	90546.3	91768.6	164188	109113	230556	56658.8	IGFBP2
4779.37	4949.71	5045.69	6069.81	5795.05	4820.31	4862.57	5361.84	5957.81	6220.14	6033.78	4681.18	3881.1	4118.63	4421.15	4974.47	5111.33	3844.23	4247.1	4337.75	4526.02	4305.81	4215.11	3878.53	ERCC2
853095	655900	720631	724962	411080	542205	776893	720741	641492	619623	659585	987292	191481	257732	198675	306903	341333	188929	240353	228899	210915	206200	257812	303866	RPL35A
17830.5	18511.7	17065.1	16642.3	26116.4	22776.9	20772	17461.6	20469.8	18598.5	19600.1	9647.72	15989.9	16603.5	23072.6	21488.8	32805.3	20204.7	18106.4	18568	23284.6	19500.4	18667.9	17547.1	ITGB5
296458	283696	272772	221390	252318	233548	245681	161959	112514	136818	205874	208108	295163	126404	120073	153798	159365	192606	184654	163655	75868.7	149901	157121	182794	ARF4
951356	879065	975159	920903	561907	669974	922048	1020000	868455	872549	938168	1120000	270118	415418	313645	491050	492327	291779	265070	294514	304390	283086	394459	384582	RPL7
219224	184286	158386	166471	185904	187456	190576	151007	155920	140400	188074	139958	134788	119602	136215	127363	141950	118902	128656	129001	98040.9	102977	127187	101959	VCL
2207.4	4388.36	2136.42	3303.03	4278.47	6320.94	4174.37	NaN	3632.7	2739.5	5137.66	NaN	6730.88	3938.61	5309.18	4406.9	7614.41	5186.69	11774.9	4961.13	1912.28	3229.45	7932.24	5578.99	GPX2
9455.05	6017.05	7101.61	13261.8	12375.4	11598.5	10168.4	7420.47	8821.88	16842.2	15196.9	10083.2	9154.92	5504.98	5849.09	8345.02	11076.5	8576.18	7738.17	8473.56	6961.38	11376.5	11516.1	10473.2	LBP
8557.72	7573.82	8591.52	8107.02	8137.29	7382.83	9439.14	8621.28	9088.71	8007.7	9139.99	8191.62	7144.15	7021.13	9401.21	7961.24	9399.16	10047	10721.6	8383.78	9715.21	8265.24	9460.96	12005.4	PTPRA
7920.57	7401.55	7291.99	7995.05	8349.09	7095.76	7679.11	7675.63	7337.94	6653.73	8845.28	8019.41	4866.54	7400.89	4273.53	10683.3	7075.65	7745.94	10579.2	8002.5	9981.02	6181.51	9290.76	10789.3	NAT1
NaN	NaN	NaN	4151.27	NaN	NaN	4803.77	NaN	NaN	NaN	NaN	NaN	30600	23501.2	35732	25480.9	26786.6	30758.8	24067.1	24464.4	22049.2	34418	21538.1	19291.1	ADCYAP1
NaN	NaN	NaN	NaN	1261.47	25243.6	NaN	NaN	NaN	NaN	NaN	NaN	NaN	NaN	NaN	NaN	NaN	NaN	NaN	NaN	NaN	1046.86	1338.34	NaN	IL1RN
83160.9	107947	110412	111355	145342	110391	113348	91372.9	104665	102708	131932	85299.3	86900.6	111696	123947	125528	118884	93004	105741	123760	142136	116219	108086	93149.4	ITGB6
20148.6	23284.4	20784	21338.3	25999.5	21825.6	20147.1	16608.2	21189.9	19860.4	22869.5	21959.7	28393.1	27206.7	25573	23998.1	28879.7	26890.8	23266.7	24721	22383.9	25996.1	27613.8	23711.4	SON
15332.1	15117.7	16681.8	12403.8	14762.9	14694.6	15910.8	13415.5	15118.1	14108.1	14164.8	15047.4	11144.7	15225.9	14123.6	12673.2	14770.3	11340	13146.1	10778.7	15330.5	14626.1	15111.5	12459.1	NELFE
360298	262500	394589	328296	189092	306235	365227	414860	314189	259129	294259	408375	96699.2	120980	99398.6	164320	154043	84596.1	108282	91661.7	102513	101208	124724	125795	RPL17
96225.4	92438.1	126353	134802	148951	133761	125001	104520	109334	112658	129941	94562.7	138715	108530	179865	175242	155911	143238	148685	117950	115224	146004	174798	131584	PGAM1
58768.9	66119.9	47058	57928.7	64792	64810.8	65637.8	51532.2	58144.9	53875.6	61846.3	69397.2	17151.8	32719.8	25545.2	30996.8	45530.8	29054.2	32817.9	25403	30302.5	20785.2	31961.5	24095.5	RCC1
4843.33	3744.97	9894.45	7168.17	7281.58	7283.88	5013.84	3835.63	5412.98	7289.32	5957.28	7756.52	2087.96	3468.28	5576.03	5609.82	3646.61	3014.46	4312.13	2568.03	5009.07	3390.31	4137.38	7720.64	SDC1
1883.05	1269.68	2312.36	1812.7	NaN	1871.31	NaN	NaN	NaN	NaN	NaN	1695.8	1580.73	1623.02	1327.32	NaN	NaN	950.126	1209.42	1955.1	NaN	2145.43	1532.04	703.722	ATF6
112214	109284	108303	103475	91781.3	84400.5	145125	121001	71091.5	93015.1	71053.9	113260	142247	140102	101298	120618	64335.7	115798	134142	109519	84100.6	93264.5	95073.4	109344	ATP5PF
16159.8	22303.9	23765.3	18765.9	20664.2	18043.4	21368.6	19558.4	23923	22538.8	22095.1	23771.9	16419.9	19382.3	21333	20215.5	23439.6	14004.7	20451.8	18823.5	25043.1	15355.1	20054.5	18304.9	XRCC1
10713.7	NaN	NaN	8545.91	7731.98	33991.9	NaN	10535.6	5950.3	12468.9	5678.31	NaN	3705.95	NaN	6128.2	2435.87	12327.6	NaN	4661.6	NaN	4709.65	6442.7	NaN	2989.75	KRT15
NaN	NaN	14012	NaN	10275.3	12544.5	NaN	NaN	9300.94	NaN	NaN	NaN	NaN	NaN	NaN	NaN	11325	NaN	9959.83	NaN	NaN	8563.51	11898.5	11536.2	KRT4
7631.39	5238.8	6503.09	5299.11	13543.1	6053.9	12500.3	10173.4	6722.29	9566.39	8483.78	7990.74	128806	86586.3	152049	164636	104138	215528	157135	184329	185730	192590	211039	160707	PAM
5036.52	NaN	NaN	5133.61	NaN	4945.26	NaN	NaN	NaN	NaN	15579.1	NaN	27846.9	9415.87	18405.2	12036.7	13633	15725.7	15696.6	20783.1	16021.2	10212	13788.1	19827.5	CDH2
13976.3	19448	17131.2	12900.9	13296.9	11199.5	15592.7	14328.7	12701.3	15938.7	16603.6	6902.17	2799.54	7747.53	7601.27	8040.61	8517.57	2490.41	8138.42	NaN	NaN	NaN	7331.16	NaN	TSPAN8
4480.99	NaN	5755.05	3781.41	7153.26	NaN	6115.75	NaN	NaN	6868.5	4829.91	NaN	50322.4	50203.1	51190.8	42932.1	33765.2	52454.3	56479	57070.5	64413	46935.7	58842.9	58234.6	GNAZ
3679.23	4717.78	3122.8	3606.19	3597.18	3847.89	4441	3656.47	3623.47	4954.19	3211.94	3711.6	5222.85	5625.86	6039.05	5127.11	5017.17	5468.23	5656.29	5472.27	4825.78	5841.74	4636.13	6248.07	PLCG1
2941.33	NaN	NaN	6833.14	8782.53	5642.64	4412.12	2128.68	5260.63	NaN	4965.18	4014.1	NaN	NaN	2271.08	4167.64	4699.13	NaN	NaN	NaN	NaN	NaN	3177.54	NaN	VCAM1
410130	420623	458979	384433	479133	337744	392329	381773	439275	434351	419406	392420	359747	388889	375457	361234	417280	319393	319502	325507	379416	318992	381134	304045	NCL
35185	35757.3	34836.9	43137.1	69874.1	61559.1	54300.9	35130.5	44687.6	40259.6	52368.9	43666.7	18943.9	24725.9	25113.9	32474.1	42058	25479.3	22815.8	19234.1	20407.8	22484.5	26757.3	17036.1	HK1
14432.8	12754.4	15287.8	12669.4	15700.6	12969	13259	12686.7	14378.5	11586	13527.8	15341.8	14090.7	13594.4	12957.4	13579.1	13233.8	13370.2	13803.3	13939	15619.1	13539.6	14976.3	14924.2	POLR2C
19972.1	18961.1	19086.5	18437.7	21683	14883.3	19141.4	16589.6	17524.6	16004.9	18482.5	18975.4	22965.5	22634.6	22534	22374.4	20176.7	20368.4	21648.1	20993.8	22525.2	15765.5	21155.5	21319.6	POLR2E
179518	161674	171275	144526	120125	114815	156348	181993	134608	133912	158800	211351	187612	161892	154021	153100	128046	133540	142540	162675	129426	154851	152307	187280	NDUFV2
50573.4	92668	40398.8	155230	61495.8	54350.3	92230.8	139549	61393.8	144966	95892.4	84752.1	NaN	28008.5	14805.9	50104	34327.5	NaN	10603.1	11784.9	NaN	8062.18	20989.3	5695.59	GGT1
7163.75	9781.44	14431.8	9698.76	9920.43	8802.24	9990.58	9239.5	9672.53	10074.5	9316.25	10331.1	7974.73	8899.47	6953.61	7551.69	11114.5	10998.7	8588.75	10175.2	10327.8	9588.33	10329.5	8400.32	ERCC3
8088.45	8645.29	8471.13	11039.6	13672.8	12006.4	10910.3	6400.96	8291.29	9382.17	10670.3	9203.64	4734.36	5803.37	7001.13	7225.17	10292.4	5042.91	6649	4514.45	5855.09	6326.8	6878.45	5001.09	TRIM21
3673.87	5486.66	NaN	5704.2	9588.89	NaN	NaN	NaN	NaN	NaN	8510.11	NaN	8822.22	5947.61	9675.29	8258.05	10011.5	7246.81	6138.7	8660.36	7495.57	10866.6	6108.04	6839.13	TFEB
14672.7	14256.7	17554.7	14271.8	14825.6	13807.1	14747.3	13961	16252	18392.5	15302.2	15587.8	15147.9	14797.1	17606	15884.9	14875.9	16193.9	17508.7	16084.1	17045.1	20067.8	16924.1	14185.8	EIF2AK2
7686.96	6714.68	8276.41	4246.85	5738.2	4464.61	7227.24	7499.21	5089.78	8105.88	4077.04	7305.11	1857.55	2150.65	NaN	2957.33	3580.58	NaN	NaN	NaN	1515.34	NaN	NaN	1291.32	FUT1
646257	380005	463022	479511	268456	350320	499500	382331	448905	525279	384442	471220	105786	128325	109787	163047	186291	68099.2	80507.7	111004	51357.4	75416.8	105236	103220	SRM
3481.77	5148.63	5208.57	5500.77	6687.45	5266.74	5067.01	5730.38	4708.95	5813.58	5838.9	4597.9	3433.38	3791.62	4878.61	4426.45	6084.17	4740.99	4242.11	4144.3	3748.34	4123.46	4939.66	3190.22	SLC9A1
5170.15	NaN	14842.3	8800.76	19432.8	9161.01	13240.9	NaN	NaN	22048.2	16066.3	5031.79	3593.28	NaN	8990.25	9457.12	13696	6894.37	8670.87	NaN	6301.02	17921.9	12435.2	5719.16	ORM2
13521.6	14819.7	15222	16330.1	18014.3	21916.3	15446.9	15714	17689.4	16751.6	15973.3	15784.8	16735.6	19494.2	21144.8	21964.2	20934.1	20267.6	15967.8	16752.9	21154.8	20921.9	20996.8	18051	CSNK2A2
4116	3178.09	3596.25	4219.77	5602.02	5078.58	7416.33	5364.93	NaN	5317.5	4489.23	NaN	4290.59	3969.09	4881.88	4659.4	5353.81	4958.51	5399.99	4838.9	5523.48	5752.89	4939.64	5761.37	RXRA
13462.5	4605.31	22238.8	12778.5	45486.6	26549.2	40761.6	19057.8	14526	30394.1	22445.5	12625	8128.6	5806.76	16413.2	6922.97	22496.8	11543.7	17683.4	9965.52	3890.35	11266.3	10368.2	9510.12	ITIH2
7394.93	4176.21	9922.34	5724.33	15448.3	8639.59	13080.8	8089.69	4886.4	15294.4	15438.3	8895.01	5918.81	4415.65	8266.14	5486.86	9371.22	4871.71	8894.52	4245.92	3436.32	5148.69	7687.77	8760.08	ITIH1
1640000	1770000	2420000	1650000	1180000	1720000	2140000	3570000	2130000	2830000	1490000	2240000	32558.3	365154	55329	401401	635695	40253.1	32671.9	37843.1	16379.9	68306.9	237678	56401.5	CEL
19421.5	22248.5	21124.8	23803.7	29639.8	27586.6	22133.3	19538.2	18558	20283.1	22787.4	20058.9	12397.2	15816.4	14325.8	16005.6	18999.5	15077.7	14649.8	14401.6	13978.2	14141.9	15523.2	13769.7	NFKB1
11029.3	6572.91	16014.8	10863.4	33963.9	12635.7	5093.21	NaN	11252.7	8602.42	13225.2	NaN	NaN	NaN	5148.1	11019.6	12860.1	NaN	2762.05	NaN	NaN	NaN	6078.51	NaN	NCF2
2190000	1850000	3150000	1900000	70005.9	860887	2610000	3250000	2870000	3570000	577034	2730000	68702.3	132401	110842	372070	127747	47527.7	118591	51295.8	60473.2	39418.7	92551.9	124921	AMY2B
16084.3	14402.9	14044.2	20302	53929.1	57836.5	17494.5	11518.4	21594.5	37027.1	34668.8	12989.1	8407.04	10721	21726.4	11163.4	33893.2	15580.5	13177.9	8964.48	12138.7	18081.6	13318	8810	TYMP
37135.9	36473.7	36128.5	33636.7	38014.6	37183.6	36384.4	36698.4	32315.9	35828.1	34559.2	31154.5	56981.3	59015	61775.6	59400.6	49629.9	64263.6	68454.3	65630.7	60994.5	61838.3	64987.9	56769.8	ATP2B1
3098.64	1623.35	6271.47	1980.76	5175.21	3901.1	2547.25	2401.86	3881	9277.15	6401.44	3535.41	2171.08	1847.68	3522.22	1200.8	1837.76	1422.46	2595.02	1090.75	3498.18	3118.72	4053.67	818.402	HLA-DPA1
99389.4	86709.4	91668.9	95723.3	67384	80558.4	77632.8	74335.4	75476	77355.8	78921.5	90519.3	37529.9	45366.1	36573.4	48604.6	53450.8	40950.9	36905.4	37933	30289.6	32777.3	39299.5	37611.9	EIF2S2
NaN	NaN	NaN	NaN	1694.02	1560.12	NaN	NaN	NaN	NaN	NaN	NaN	NaN	NaN	NaN	NaN	NaN	NaN	2887.07	NaN	NaN	NaN	NaN	NaN	TCN1
NaN	1309.17	NaN	1316.58	4821.93	1501.6	1410.43	1409.67	NaN	NaN	1401.31	NaN	2993.51	3144.4	4353.88	3092.38	2553.7	7018.23	7380.55	5519.95	10378.1	4430.46	8442.68	13371.4	TCN2
147013	151126	138873	153870	171240	160337	148601	124456	137974	127149	167201	132914	367493	300766	315442	280930	278656	317161	330585	338641	323345	330278	317733	339459	ANXA7
NaN	NaN	12253.2	3116.99	2451.57	7057.62	NaN	7979.03	13676.5	3606.24	21929.3	3328.26	NaN	NaN	NaN	NaN	NaN	NaN	NaN	NaN	NaN	NaN	2712.85	NaN	PGC
4839.43	5286.39	8312.42	52766.7	544997	181103	NaN	NaN	27192	12756.5	42602.3	NaN	NaN	8696.99	NaN	13384.2	118004	NaN	NaN	NaN	8423.01	NaN	8300.78	NaN	AZU1
2720.87	3110.75	2571.09	1977.63	2243.83	2794.78	3060.46	2220	3483.63	2905.37	2138.29	2040.78	2814.35	3331.57	2595.1	2743.32	2548.6	2632.48	1916.84	2752.37	3565.48	2647.21	1968.91	1944.27	TBP
275872	177803	346472	90086.4	204225	115781	125653	36905.8	134517	304737	179584	147394	539673	233617	189213	628803	311259	199813	358758	36743.8	106111	311206	280306	363123	TPSAB1;TPSB2
21694.1	20087.3	21065.3	23865.6	16205.2	23044.9	17781.6	22090.4	15902.7	15137.7	18110.7	20963.1	10158.8	12891.7	10582	13908.4	14638	11506.7	13186.2	10887.5	11101.8	11227.9	10586	12541.6	BTF3
16739.4	24173.6	18501.1	37876.2	167258	68784	39913.1	19997.9	47323.6	49624.5	41251.9	21414.1	9455.31	17548.2	18036.4	22386.3	56838.3	22463.3	10815.4	13243	19992.1	17959.5	21691.8	11899.3	ALOX5AP
6041.4	4393.56	6818.42	4881.63	2906.13	6287.13	4686.15	5006.36	5189.17	4963.13	4784.18	4178.93	NaN	1949.68	1669.35	2373.31	3249.19	NaN	NaN	NaN	NaN	NaN	NaN	NaN	CHRM3
4787.09	3693.03	3236.38	4289.25	6508.12	4333.3	6139.81	4691.36	6663.74	4450.45	5994.28	6125.36	66309	38754	40059.1	44359.3	24756.5	50049.3	78536	45614.4	47536.6	58084.2	61574.7	59336.2	RAB3A
8344.27	2918.58	2792.66	NaN	12358.4	4392.12	8512.63	4239.65	NaN	3693.78	3865.18	12316.9	118612	87538.7	86802.6	92431.2	65298.5	117080	122233	169828	112570	123916	108921	108964	RAB3B
28565.4	32885.3	26052.9	24796.7	35321.5	27439.2	31845	28952.2	31966.4	34387.8	27090.4	28388.2	39654.4	42411.1	39682.4	38459.3	39049.2	44369.5	38518	39911.1	54028.3	44304	44281.8	48405.9	RAB4A
18917.6	22411.4	19983.9	19882.6	25446	26447.2	19528.4	23255.8	21086.3	24042.7	25061.4	18865.4	39108.8	34166.4	32935.6	34040.7	34728.7	36449.1	32419.8	39346.7	33219	39872.7	37041.4	28580.5	RAB5A
157120	131681	113914	114780	124917	126820	154880	134295	85292.9	99223.3	126428	130738	141579	112697	96406.4	114970	97693.6	107211	131866	127442	81009.9	100796	113792	125762	RAB6A
6735.9	6387.1	5991.04	6041.05	6108.09	6409.83	6536.47	6949.13	6256.46	7175.02	7073.2	7395.66	8591.53	8836.06	8739.68	9819.43	8173.8	8226.93	10464.4	7372.61	10204.3	8398.05	8222.99	8302.4	MSH3
3095.71	4273.71	9476.45	6241.55	6605.47	5538.05	9727.76	5004.28	4970.38	24658.4	7969.05	NaN	NaN	3802.42	23838.1	4524.38	6022.96	3084.91	4662.16	4771.45	5344.95	36087.3	8164.27	3095.2	MX1
NaN	NaN	NaN	NaN	NaN	NaN	4681.76	NaN	4143.06	8473.37	3575.34	NaN	NaN	NaN	4812.25	NaN	NaN	NaN	3296.1	3437.88	NaN	5025.66	2459.69	1910.66	MX2
121354	111933	104516	100744	108850	126016	116852	104441	71733.1	93479.8	102732	107768	108019	103012	96061.4	100555	88155.9	99255.5	102686	108696	89087.9	99098.3	93760.7	110524	PSMB1
4968.43	4520.84	5119.26	4533.07	5363.65	5866.87	5511.35	4472.42	5091.16	4873.74	4881.94	4196.63	7466.94	4570.08	4776.62	5155.88	5046.09	4819.78	9785.7	8286.13	6745.27	5901.94	5735.39	5794.67	M6PR
289783	238280	226840	240639	154708	170240	253062	218447	183793	198748	195861	284050	232333	224814	160069	179586	167342	179069	223691	196099	157456	245873	172568	233265	COX5A
135935	168182	146320	154607	183088	166317	172381	200806	166188	164787	174435	168453	83375.4	115077	100527	112910	128120	102060	95055.9	102257	97487.5	86959.3	110793	90640.8	LMNB1
NaN	NaN	2872.32	3444.5	7021.35	5411	NaN	NaN	3989.41	NaN	3707.39	NaN	NaN	NaN	NaN	NaN	NaN	NaN	NaN	NaN	NaN	4595.66	NaN	NaN	ITGAL
NaN	NaN	3942.4	4269.62	8233.93	6909.84	NaN	NaN	4430.46	5211.96	5318.05	NaN	NaN	NaN	NaN	NaN	NaN	NaN	NaN	NaN	NaN	NaN	4254.13	NaN	ITGAX
12864	12451.9	6544.19	11638.9	8638.89	4827.82	10852.6	8324.1	10903.4	14646.2	NaN	15652.5	17110.2	27199.7	27525.2	47121	25493.4	21390.8	22699.6	17917.8	55921.9	28260.2	14179.2	56649.9	DDC
81079.9	120036	189452	111678	311030	44777.6	97889	107736	130373	120553	161512	62083.6	27540.3	39689.7	62176.5	58029.9	107561	55669.5	74266	83210	58423.8	35164.9	115291	32186.1	OGN
38099.2	49578.2	36539.8	51646.4	56010	44984.1	40740.4	37011.3	44161	35610.4	52670	28111.3	42197.6	36056.8	32618.6	34458.1	39976.7	30835.1	38602.3	31979.3	29058.6	32003	34966.4	22696.2	CAST
23919.1	12043.8	16706.6	9558.53	14128.1	11604.5	22167.9	11804	17544.4	19999.6	8560.42	5560.3	6497.86	6197.62	6615.6	9462.98	11957.1	NaN	NaN	NaN	NaN	5221.04	7984.05	5373.64	CYP3A5
2300.87	NaN	2992.86	2271.86	3769.52	2781.37	NaN	2824.63	2612.27	3047.04	3349.45	3251.86	2597.1	4651.53	3370.8	3467.02	3355.43	4000.44	2885.76	2694.25	4612	3512.37	3221.8	2589.23	HNF1A
NaN	3565.54	NaN	NaN	NaN	4612.77	NaN	3158.75	4103.5	3838.39	NaN	3846.37	1957.08	3293.98	3731.37	6014.53	5059.91	5268.91	4371.47	4502.95	8487.9	4247.08	5109.51	6698.42	EFNA1
16816.5	13099.7	16215.5	15282.5	12345.9	15415.2	16511.9	16246.3	14018.2	15552.6	14277.1	14406.8	10759.2	9095.61	7452.29	7571.33	12164.2	8396.89	9126.43	7379.78	5910.51	6833.39	7600.22	7173.04	IMPDH1
9774.06	18047.6	13147	12859	28792	11256.5	15905.6	10677.7	13561.2	12285.2	15170.8	9871.34	12902.5	9379.82	11909	13803.2	15552.9	10138.9	13211.5	12931.1	10002.1	9020.9	11617.3	NaN	COL5A1
NaN	NaN	7019.85	11368.8	11714.6	505649	4082.32	12582	6885.14	6007.56	4633.72	6250.13	NaN	6343.73	3782.05	4718.2	7294.87	8642.39	6592.37	3767.55	3698.52	46218.5	2787.55	NaN	FLG
20644.3	32993.8	36698.1	30210.4	24444.4	38650.5	30006.7	40295.5	21746.9	11490.7	35907.6	19365.5	15754.5	15782.2	22697.3	14907.5	27249.6	27435.2	45999.4	24175.6	19996.2	19881	28738.5	19430.4	AGA
6437.77	8444.43	7254.29	7503.03	8824.71	7247.61	7537.61	7051.2	7895.69	8308.87	7967.14	8140.04	8741.25	10058	9383.89	8909.44	9370.67	10185.1	8712.06	9014.93	10425.9	10158.8	10423.9	9301.39	RASA1
53714.5	56429.1	62058.2	67437.5	58071.9	45812.4	75899.9	53460.7	69189.8	74781.2	79382.1	39210.2	93523.3	74300.2	92915.1	115703	73729.4	70410.7	87466.5	73045.3	67412.2	90863.3	106041	55078	PTMS
17623.2	18128.3	19055.8	20956.5	22205.4	19992.8	17511.1	18152	16064.8	16825	19144.7	20637.1	16079	17484.7	15711.5	17601.8	18894.9	17600.5	16743.9	17508.8	15047.8	16287	17729.8	15812.3	CDK11B
NaN	NaN	NaN	NaN	NaN	10732	NaN	NaN	NaN	NaN	NaN	NaN	NaN	NaN	NaN	NaN	NaN	NaN	NaN	NaN	NaN	NaN	NaN	NaN	ENDOU
NaN	NaN	1174.79	1198.8	1727.5	1705.25	1865.17	NaN	1944.79	NaN	NaN	1436.33	NaN	NaN	NaN	767.307	2309.85	NaN	808.471	NaN	NaN	NaN	NaN	NaN	FUT3;FUT5;FUT6
214636	150141	136002	149781	150142	127667	140231	162244	185205	68909.6	123232	155683	81185.6	72850.6	78004.3	103740	113357	92185.3	75843.8	94279.5	94364.2	49627.2	68564.3	89780.1	GSTM3
73393.5	51449.7	51227.7	48737.2	68480.1	66431.8	56048.7	50553.6	53130.7	50542.7	56492	50307.8	199626	164877	178034	162316	134386	188290	155023	207467	152542	185824	150436	197332	ATP6V1B2
24309.8	17932.5	19877.9	19914.5	26730.4	19852.5	20094.7	20561.1	21608.7	18979.6	20959.5	19203.1	43663.1	37002.6	43340.8	40960.8	38721	43016.3	33824.4	44314.4	42990	42850.2	39689.7	37402.8	ATP6V1C1
123117	125282	157832	167490	140078	140305	183557	154544	163341	145701	155334	146597	97885.4	106853	139463	106690	106918	111293	126778	102211	143230	95081.1	127970	122808	CSRP1
107836	116765	118887	168625	302431	286293	246734	118633	201486	178473	208542	81128.2	93140.2	97777.9	148867	124094	201373	122412	119390	107301	99889.3	84977.8	122788	65414.4	FLNA
5537.28	5915.4	5986.57	5965.74	7157.53	5252.96	6210.55	6055.95	6547.87	6639.42	6061.17	6403.59	12477.1	11171.4	11342.8	10461.5	9460.39	11112.4	11978.4	11812.7	11927.7	13526	11169.8	11510.8	NF1
124019	124374	70204.3	148456	127568	104228	120997	121672	110447	114667	126781	124878	72820.2	117151	126387	106573	116367	125300	95359.4	69887.5	144419	120243	108027	94749.7	MAOA
161064	201574	224661	142695	105158	130050	155219	193623	116941	136981	153111	189712	41893.2	74019.4	55072	65817.9	73644.4	41155.5	42887.2	41740.1	37157.8	41963.7	65962.2	59938.5	ACO1
NaN	NaN	NaN	NaN	20932.5	7171.94	NaN	NaN	5029.25	NaN	3633.92	NaN	NaN	NaN	NaN	NaN	5584.63	NaN	NaN	NaN	NaN	NaN	NaN	NaN	FPR1
1800.88	NaN	NaN	650.502	NaN	NaN	996.138	1330.52	NaN	NaN	1232.78	NaN	1600.06	2250.87	1976.52	1404.66	1204.27	1964.04	5255.83	1223.41	1716.92	783.851	1937.25	1721.54	SYT1
12665.6	17597.3	18434.4	12584.2	21320.9	10149.9	8743.79	13122.8	9460.52	21005.4	14117.9	7729	3906.63	5354.93	5095.74	6704.97	6627.27	5682.2	6899.84	4956.99	NaN	8916.42	8196.78	3991.88	NT5E
9474.07	9848.99	8791.94	NaN	27168.6	4171.2	14960	9718.89	3341.22	9877.38	15321.8	NaN	233581	122607	167295	137041	123212	142173	183847	162526	116017	91991.8	190940	211556	GPD1
117002	98101	84436.5	89341.9	79119.4	127509	86374.5	110113	88311.6	113738	94410.9	92332.5	132228	124188	124097	126450	99974.8	119177	106963	115084	106096	144118	115986	94340.6	VDAC1
17983.4	15862.1	42390.7	28412.4	64137.5	22153.9	42309.6	26359.2	31586.6	51731.2	27997.6	14834.5	39255.8	24093.7	52524.6	55171.4	41300.1	44815	54563.3	42447.8	31848.3	19642.2	39094.8	23618.6	BGN
123948	138453	125398	131142	99094.1	85642.4	103451	124202	117879	111629	97085.8	123067	97341.6	116839	105230	103625	95970.2	99154.6	85691.1	94541.3	101265	103521	78194.6	83871.2	SDHB
28992.2	17487	32407.3	27325.6	27820.5	29492.2	20940.1	25186.2	31418	24633	30177.6	14213.2	19994.2	14375.4	21131	26722.9	34881.9	25555.1	20264.8	28491.1	17850.4	31385.2	30687.9	10433.3	CD9
10769	12453.6	10602	10242.3	11446.7	7828.75	9551.7	9487.88	8793.76	9668.71	9052.42	12199.1	9547.04	9965.65	6605.85	8558.74	8523.02	9761.09	7903.32	9212.54	7548.3	9413.08	8051.13	9319.76	BCKDHB
31161	25479.1	25276.1	22002.8	27176.2	36616.2	35151.3	32517.8	21317	20084.7	22820	25958	21919.4	20477.4	22641.9	20808.1	20613.5	21269.8	37154.6	26512.2	23473.5	21208.8	28623.9	23149.9	COMT
10408.3	5634.86	27898.5	29778.1	150075	62100.2	139435	30913.4	21219.6	38132.3	26612.6	17259.7	32479.7	37447.3	29076.7	109852	139592	152669	183458	47257.5	59841.2	61569.4	90185.3	52116.6	TGM2
NaN	NaN	NaN	NaN	NaN	NaN	NaN	NaN	679.518	NaN	NaN	NaN	3492.75	3712.04	3175.25	5197.31	NaN	4808.22	6309.88	3518.93	4896.64	8440.6	4031.23	4714.36	KCNA3
NaN	NaN	NaN	NaN	NaN	NaN	NaN	NaN	NaN	NaN	NaN	NaN	2545.82	3105.64	4251.67	NaN	NaN	6631	3575.21	3678.91	3398.41	6187.47	4110.97	2700.85	BMP5
34037	26425.7	27435.7	27684.1	23288.7	24225	20459.6	27721.8	24664	27912.3	19335.9	27523.6	30935.8	30663.7	26866	26836.8	24932.7	34987.2	25317.7	29406	27442.5	36727.6	29111.4	27756.2	MMUT
77495.2	67061.2	73985.7	65927.8	55146.7	72402.3	66577	74868.8	62294.7	59813.9	62867.6	64427	42439.2	44352.3	41670.9	44410.2	47697.2	41918.6	50614.6	38390.7	41176.3	43386.2	40673.3	43240.1	OSBP
40781.8	39517.9	53498.8	54014.9	51094.1	52875.2	44677.4	53693.9	43962.3	45181	38935.9	48542.7	79923.8	64393.4	70940.4	72258	57935	80307.7	69085.7	70432.1	76551.4	73602.8	69518.7	84501.1	PCMT1
1135.8	NaN	1903.36	NaN	2105.46	2060.92	NaN	NaN	1451.31	2726.44	2001.89	1895.54	NaN	NaN	1042.05	1140.69	1811.83	NaN	NaN	NaN	1106.97	NaN	1542.56	NaN	FUT4
248390	213747	234717	251441	211945	210621	228773	230728	269802	276641	253262	292667	107084	138527	111735	136474	162496	106174	152028	105680	155058	114898	129032	143206	FBL
64568.1	67202.6	56953.2	66480.1	66488.6	62592.5	68594.9	62805.1	69255.3	65669	67121.2	58072.2	47913.7	51675.7	42975.4	51683.1	54784.6	40632.3	43333.1	44753	42773.8	44780.4	46112.3	42432.3	GART
17843.6	19869.7	23903.4	14699.5	12249.7	7549.28	9532.94	13864.8	13405.2	14326	14819.4	11316.1	7372.95	8263.28	9907.06	7658.65	8538.92	7703.75	9539.87	13416.9	14063.8	6162.25	12008.2	7786.57	TNXB
53256.6	48104	48138.1	45545.7	54223.4	43843.6	48154.5	52928	50706	55656.7	52849.2	49889.5	63015.1	59344.9	57843.3	52642.1	52707.4	54564.7	44396.5	55414.1	53081.7	62370.9	52380.7	55307	PAICS
NaN	NaN	NaN	NaN	3889.18	5291.48	NaN	NaN	NaN	1614.06	NaN	NaN	5721.3	3998.39	5530.22	4656.74	5044.18	4258.16	6528.26	5528.3	7551.47	5918.82	4748.12	6220.72	IDS
25603.7	18965.4	18387.6	24476.3	36648.4	20509.2	30863.9	25406.3	22058	20706.6	29908.8	20981.7	45620.3	31268	31163.4	37142.3	40715.2	34908.1	32254.3	35340.1	32573.3	27342.4	40826.8	34798.7	SCP2
183140	181658	205202	191800	199415	190852	200070	167861	177587	188212	196963	163892	239729	206765	255927	261654	210716	268576	260747	228857	223432	246935	259476	247297	UBA1
13880	9251.05	15849.7	5513.72	13807.8	6299.89	9342.75	11628.1	6708.64	7523.41	9519.65	4085.24	23069.6	14667.2	17784.5	19669.6	20651.3	39981.1	63328.3	45008.3	23896	24617.4	61279.5	53267.6	GPX3
84030.4	85679.5	91298.1	97163.4	86805.4	97213.7	73939.2	60906	64688.6	83288	90741.4	73020.9	85422.2	54903.3	74429.1	89587.9	86670.8	90143.3	61272	60142.2	60816.8	81188.3	75502.5	76515.7	NME2
34809.8	46133.6	75687.4	25207.8	12975.8	14398.5	34754	40128	33606.9	16906.7	29012.7	70431.1	8096.7	16767.7	14152.2	15884.8	15691.2	13958.3	15497.2	11159.3	22912.5	12170	25231.9	12488.2	ENPP1
1665.46	2555.9	2985.81	2140.18	2240.97	1828.69	NaN	NaN	3023.05	2828.39	2488.9	2594.49	2164.34	2646.52	3875.28	4019.44	3499.92	4069.88	3012.01	3300.06	3472.23	2118.85	3056.51	2708.26	USF1
1690.61	NaN	1470.91	1259.48	511.157	1715.63	2011.28	1114.88	1155.84	1190.84	2493.7	825.409	NaN	NaN	NaN	919.226	NaN	NaN	696.577	NaN	NaN	NaN	937.233	NaN	GAL
27732.6	29110.7	34242	39207.2	30375.6	32889.8	30541.5	31281.8	34248.8	32956.4	35106.2	30149.6	17867.8	26196.3	29377.9	28774.4	31097.3	29554	28454.7	23234.6	25411.5	27156.2	34203.7	20471.1	FDXR
664768	761753	764984	747591	888448	810880	713205	682141	656744	659359	797805	785873	836005	952219	864614	880983	908074	1040000	1000000	889412	1040000	866355	980308	1050000	HNRNPA2B1
7259.82	8933.49	6784.21	7817.76	8955.81	6690.04	7599.1	8090.24	7607.58	8638.92	8209.64	10534.8	8934.63	12499.7	9282.06	10380.5	10408.2	9016.67	10314.7	8550.03	10483.5	9890.74	8777.16	11217.5	RFX1
4998.59	4835.06	4736.1	5721.4	11486.9	6775.86	4846.42	5526.77	4499.25	5656.56	6032.19	4180.97	4883.11	6641.1	6236.76	5607.92	5982.47	6540.63	6048.5	5608.3	5342.12	6301.92	6018.08	5313.24	CBL
57638.6	73241.3	66722.5	66053.2	74329.8	66988.6	66136.7	82935	80795.6	81256.8	73830.9	77369.9	60945.5	70478.7	64973.9	64399.8	74808.8	59390.4	60962.2	71255.2	54366.3	85081.5	63161.5	58579.1	PRKACB
74223.6	80646.3	79811.7	82107	65726.8	61635.5	77038.6	101103	82745.1	90061.9	71138.4	100474	64053.9	78661.9	68020.5	68857.8	56360.1	60259.4	63171.6	64445.1	71657.1	79308.6	62867.7	76182.1	UQCRC2
4651.21	3353.16	4403.63	4586.68	16278.1	113550	3689.75	2617.54	5013.45	4267.01	5292.31	4883.59	4113.47	NaN	4037.96	5083.82	5862.11	5980.69	9651.7	2909.79	3607.36	41306.2	5963.12	NaN	TGM1
44457.3	44241.4	63033.4	34996.9	15853	26026.4	24829.1	27923.8	30094.1	24578.9	52356.3	41616.3	8063.32	19620.9	15280.2	9685.98	10885.9	3588.27	2407.99	4990.79	16582	3012.91	12456.2	11978	CA4
19102.2	36188.9	28972.4	33530.1	5133.89	24304.6	8979.68	16304.4	45557.1	19898.8	37652.7	37147.6	NaN	9817.24	NaN	14070.9	12476.2	7721.57	NaN	NaN	4907.54	NaN	7962.41	2068.75	AADAC
19353.8	9522.5	17517.1	14853.4	14275.7	14713.5	13686.7	23550.2	17692.8	17298.4	19382.1	16849.9	17397.6	9166.23	15034.9	12547.1	13433	14773.1	9715.69	12950.7	13395.2	15105.6	15635.5	15532.6	FECH
NaN	NaN	NaN	10639.5	28668.2	14520.5	NaN	NaN	3765.14	NaN	3706.47	NaN	NaN	5027.12	NaN	3973.87	8585.3	NaN	8195.51	NaN	NaN	NaN	NaN	NaN	MMP8
6119.42	10411.7	8963.41	9371.8	12183.6	11784	6180.98	5266.91	8300.08	15478.2	12477.1	6247.48	2336.78	4045.83	5484.53	3414.56	5043.79	6232.47	3499.12	2924.4	3777.17	6588.57	4499.1	1713.03	MRC1
5351.97	4728.57	3327.91	2926.86	2595.32	1915.2	3603.68	3744.49	3189.92	3082.38	3349.76	3712.85	4607.37	3674.62	3002.23	1734.22	2416.97	2783.65	4016.18	2716.72	3765.25	3410.32	3916.85	3924.3	XPA
16225.9	24188.8	11603.6	43093.4	19553.7	37872.3	11604.3	20408.4	34768.2	42577.4	30470.5	7874.06	4654.47	3606.54	4274.7	14879	15553.9	6671.28	6164.85	2726.03	5109.27	3687.22	7156.16	NaN	CES1
28512.6	16519.8	32351.2	21716.3	28685.3	30848	36801.9	13505	19911	30036.6	32341.9	18609.3	18594.2	11024.8	15944.8	14437.4	21432	16257.1	11916	6311.46	12060.5	14174.5	16270.9	13691.6	FBLN1
38787.6	39891	34131.2	27842.1	34932	31308.6	38298.1	33226.1	29280.4	32059.4	33116.6	36168.5	43175.6	47074.5	38306.4	37795	35671.9	45421.3	43859.1	42065.8	40602.5	38600	45641.8	42637.8	TCEA1
2366.03	NaN	NaN	NaN	NaN	15883.9	2354.72	2800.36	NaN	3097.02	4452.6	NaN	2994.17	NaN	3016.29	NaN	4382.3	3274.02	2804.28	NaN	3447.54	5179.65	3413.85	NaN	PTGS1
48500.9	52460.5	64006.7	41143.7	40077.3	30570.7	38046.8	40570.6	46261.4	42483.2	45812.3	38469.2	10268.3	21976.7	15390	16912.4	24498	9985.8	10826	10532.7	11470.7	10222.2	18456.2	11151.5	ITGA6
316504	357451	337933	325749	400059	349987	340403	299448	315779	291717	380780	307262	384200	416627	352313	387351	364110	396832	402882	378105	368070	379998	431625	369965	SFPQ
25227.5	26563.9	29308.9	29840.9	34013.1	27403.2	26244	25096.3	26180	23793	30014.1	27566	31212.3	26607.5	27521.6	28281.3	28552.4	30176.7	26879.7	24920.9	24663.6	25085.3	27149.3	28542.1	TUBG1
1860000	1270000	1430000	1290000	925582	1020000	1970000	1690000	911602	1120000	1270000	1220000	582069	551876	454717	679611	665564	520527	468113	628457	308797	532402	611582	469653	PPIB
2632.84	1669.83	5927.92	1532.6	3573.64	2297.98	2951.95	7611.55	3085.58	NaN	2951.7	NaN	NaN	1725.6	2483.98	NaN	NaN	NaN	NaN	NaN	2649.78	2758.61	1417.02	NaN	S100A1
49917.7	49532.6	43007.4	48666.7	61019.1	48193.3	47679.3	52145.3	45590.6	46500.1	41400.1	44089	140042	126853	98079.3	104532	83772.7	111681	123318	138742	96535.3	122223	98818.2	135427	ME2
87280.7	84193.3	89322	74370.1	65965.7	74744	109192	93263.2	72266.8	97602.4	92517.5	105544	76595.2	60176.5	73548.6	49019.1	57047.7	51418.5	73498.7	66451.7	44566.4	84524.7	55583.9	71697.1	WARS1
1100000	970721	896395	949965	630137	789953	1030000	975218	847908	853889	901892	1170000	342856	463675	328302	503130	514409	331244	316859	378507	321698	347163	393273	396576	RPS3
7000.91	7068.56	9212.63	8593.25	6872.19	7649.37	7891.49	9061.27	9091.7	8282.17	8406.58	7795.49	4237.13	4236.49	4717.01	4999.52	6733.54	3585.11	3696.38	4010.78	4351.36	3981.58	4760.54	3858.54	RPS6KB1
17314.2	19397.8	21998.9	20398.7	22968.9	21876.7	19362.6	22169	16616.7	22573.4	19036	22376.6	16046.1	14337.1	17663.6	16201.8	16166.7	19373	16267	18368.1	14252.1	20013.3	20665.1	17005.7	JAK1
2459.65	3701.11	3992.5	5358.96	14030.6	8096.65	4810.69	3362.72	5719.06	4943.54	8387.22	NaN	4614.4	5712.76	5227.58	4924.84	7429.87	5153.13	3570.01	3550.03	4083.37	3619	5619.37	3101.55	PTPRE
3312.31	3567.98	5159.84	4903.65	4734.47	4683.1	3823.78	4438.35	4480.17	5761.38	4036.09	6729.58	3010.44	4025.79	5927.71	5057.99	5739.74	4181.09	3476.7	4274.24	3485.52	3958.5	3183.84	3289.87	PTPRG
NaN	NaN	3151.84	5610.86	22405.6	31340.8	NaN	NaN	5442.85	4018.66	2477.24	NaN	NaN	NaN	2881.86	4703.93	NaN	9368.21	7257.06	NaN	NaN	33055.6	NaN	NaN	LORICRIN
15458.3	14798.7	17729.1	18394	20412.2	21206.5	14744.1	12209	14348.6	16839.4	16044.7	13236	6941.52	7041.69	7017.3	8543.5	12900.8	8279.64	11308.2	7109.19	4592.56	6992.69	10235.3	4334.43	SP100
2704.89	2886.2	3980.02	3217.98	NaN	3177.86	4926.66	2970.59	1391.83	3792.08	2549.06	NaN	5435.02	4681.19	5591.28	4693.09	4690.66	4639.9	4414.85	5039.75	5190.96	5284.24	4835.93	5272.23	MCC
290434	307037	305004	298795	234434	213994	272072	282999	255534	237475	274761	286278	183246	220861	204364	215336	197110	167168	177422	177549	197522	159650	205015	197212	AHCY
233604	202480	239005	261911	380275	324436	234141	175053	235712	212008	319689	184601	303302	201861	294287	279395	309464	252364	230878	247236	235230	198825	337640	222529	CFL1
130229	124626	124611	115975	116637	96611.2	121797	120036	112944	128092	111224	132105	111175	129480	115420	119978	108108	116129	109512	105506	101872	127526	101568	114921	EIF4B
5142.21	5694.35	4846.47	6594	8602.86	6307.34	5422.29	5550.46	7766.31	6307.71	7927.62	5926.9	9570.9	10636.5	11119.6	9997.84	11583.6	11460	10023.3	10212.4	12030.9	10797.1	9412.48	11228.7	F8A1
13635.7	14495.3	13089.9	16569.4	16919	18970.4	15370.1	12778.7	14941.4	14686.6	16546.9	14502.5	14867.4	17478.3	17274.3	17005.6	17893.3	19106.7	18017.1	16391.2	20856.1	16813.5	18790.1	16188.8	ATP2B4
7572.71	6483.54	7519.23	6477.14	7033.34	9262.39	7351.57	6481.3	6271.86	6472.63	6727.28	6713.89	3634.98	3759.08	3345.06	3859.28	5096.25	4632.88	5200.21	3923.4	3350.37	3459.95	4464.81	3651.01	DGKA
33728.7	24390.4	24738.9	30215.3	15365.3	14804.2	28449.1	34800.2	22386.8	22415.1	22584.8	32383.3	29977.8	27830	25011.8	26207.5	20118.2	23057.2	28547	30853.8	23628.8	28969.6	27047.1	32673.7	CPT2
12226.6	13829.7	15568.2	16135.9	22419.9	19971.6	15079.5	13965.4	16227	17958.5	16875.3	15615.8	9607.01	13587.1	12634.2	12679.4	14419.6	13864.1	11279.9	10413.3	9456.06	13824.9	10888.3	10369.5	DTYMK
3382.81	2924.11	2534.73	2369.75	2246.04	3372.91	2029.42	2572.97	NaN	2060.59	2555.04	2250.03	2917.23	2069.27	2022.76	2989.62	2712.09	1204.56	2038.97	1975.27	1825.5	2338.56	2284.03	1637.49	RRM1
31615	47588.9	47351.3	13014.5	21965	17071.7	15968	13587.7	10384	10819.3	20663.2	24893.1	5058.72	17894.2	6187.95	6641.19	10328.9	8678.34	NaN	5382.77	NaN	4992.15	8436.51	3321.88	CMA1
116685	118158	140180	119078	88518.3	127966	100102	109537	105742	108653	125262	125130	33258.6	38342.9	42802.9	37596.7	66707.1	32939.9	18412.8	48593.5	30324.2	35307	37875.3	44892.7	LAMA2
3914.34	5207.69	8164.06	68001.5	516589	154165	2283.06	6347.57	27289.9	14323.2	43059.8	NaN	1152.5	4185.94	NaN	17310.4	167750	10957.6	NaN	NaN	7849.73	6241.5	11990.8	NaN	PRTN3
12973.2	11193.6	11744.7	14089.3	13220.2	31902.1	13987.9	16693.6	8808.57	13177	15862.3	17633.5	NaN	3222.87	NaN	3585.31	5593.75	NaN	2024.8	NaN	NaN	2787.51	3057.15	1363.99	GPT
19393.5	9056.05	12912.2	12030.2	8969.46	3407.54	17957.9	15050.5	24076.5	3038.59	9710.57	14333.4	28054.9	12026.9	8578.23	23545.9	12203.2	16564.3	14630	8742.73	9300.66	15860.6	8041.57	9629.43	COX7A1
19858.4	21038.2	22134.7	27215.1	18065.1	17764.8	20992.4	21055.6	23229.9	23851.7	19099	26063.8	29949.8	23700.8	27142.7	23432.1	19382.6	18849.8	15199.7	18712	16694.4	31397.7	19116.3	18905.7	COX7B
4233.49	4172.4	3024.88	3589.86	5907.95	4833.85	3110.11	4074.51	3750.97	4143.24	4917.81	3858.81	9776.92	10274.5	10133.8	8645.77	8378.24	12456.7	7143.43	9010.04	10146.4	11345	9679.84	9871.3	CHM
8839.37	11869.9	9995.42	10317.8	4104.38	4065.03	11030.5	10959.6	9675.53	8077.84	6541.7	11950.4	NaN	3977.18	8103.8	NaN	3409.78	NaN	1910.57	2355.94	NaN	2063.85	NaN	NaN	CRHBP
14502.7	13800.2	10038.2	12113.6	16423.7	15970.3	16315.6	13184.8	13810.8	18226.2	12068.2	12238.2	45010.6	32276.1	27871.9	26151.7	22510.6	28542	30769.2	41770.8	42919.6	39889.1	22205.6	26097.2	KDELR1
435989	367359	448195	457224	229965	353424	416156	402652	353086	322755	435146	381741	169319	213256	172970	234150	225938	158586	136498	183703	132922	131150	213128	176654	EEF1B2
260371	212944	236262	246840	191591	232312	244620	308957	240734	256110	195359	232169	293685	270135	266063	256616	196045	289973	254661	270594	237261	291999	247761	227771	ATP5PB
4952.97	4453.3	4295.72	5137.84	13657.4	9464.43	5370.16	4191.97	5322.68	6987.43	6783.84	3875.56	4096.11	3402.49	4606.48	NaN	6353.33	4845.9	4046.9	NaN	4512.08	4354.38	4756.11	2450.86	TBXAS1
NaN	NaN	6306.22	NaN	8508.72	4098.79	3563.54	11230.9	NaN	2969.89	8284.25	NaN	9490.28	20982.9	40821.4	21622.2	26642.1	51886.2	42447.3	17885.9	86570.1	27891.1	48765.1	41005.9	IGFBP5
206091	172148	195872	161861	152060	139096	181498	178865	200507	161535	188955	155251	167804	186411	180218	165107	178983	132618	145776	141010	176012	145714	174073	140671	ACP1
569724	538410	528668	578323	333112	336918	463798	558910	459830	455103	367664	541293	317878	342113	291408	325089	304211	276371	233176	286907	197434	263679	239257	253076	ACAT1
9778.27	NaN	6639.26	15032.8	40133.4	31775.8	17435.2	9709.46	8082.7	12732.4	18253.3	10059.4	15144.8	8201.56	32746.6	9474.89	21596.3	8682.25	10434.4	7344	4998.32	NaN	9678.51	7280.46	TNC
109662	106382	79350.3	99182.3	158430	152964	150441	58270.9	54592	70576.3	106943	82462	113224	70589.9	86611.9	85130.1	90897	106662	105968	83830.1	59575.8	58814.4	102047	93393.1	MYL9
7236.02	5991.5	11423.3	5273.6	NaN	5226.29	8826.77	9482.19	9838.41	3469.76	2391.4	8108.22	NaN	NaN	NaN	NaN	2866.22	NaN	NaN	NaN	NaN	NaN	NaN	NaN	DNASE1
19147.9	22056.4	21968.4	21780.8	23514.9	21640.5	19972.8	20866.2	22514.2	19760.3	21930.7	20810.8	19693.9	25577.9	22593.5	23969.2	25763.4	22282.4	21279.6	21357.2	25869.8	22158.6	23110.1	21610.8	POLR2A
6058.85	8279.89	6297.45	7304.87	10738.1	9881.86	6881.77	7139.86	7049.39	7677.29	8901.18	6793.96	4194.69	6126.42	4528.54	4795.05	8543.18	5903.47	4137.84	4271.03	NaN	4748.77	5541.19	3677.19	CDK2
16528.5	18758.4	15498.2	21971.4	34180.3	27442.9	18289.7	19684.4	20658.2	23465.6	25247.9	21142.8	31890.8	29160.6	31982.4	32114.7	28356.1	30633.2	31254.3	24390.1	27701.1	34415.4	31940.6	31289.7	GRK2
4658.51	NaN	5828.4	NaN	3264.24	3029.47	5508.07	8654.49	2229.85	NaN	6717.75	4180.39	NaN	2455.34	NaN	NaN	NaN	NaN	NaN	NaN	NaN	NaN	NaN	NaN	MPZ
4106.31	3011.33	3827.07	5459.8	8511.42	3938.05	5090.73	4629.88	5899.62	7192.33	3952.89	5287.08	1935.67	2015.04	2496.77	4042.89	3310.19	2491.06	2377.96	1500.48	3183.25	2870.5	3794.29	2258.09	MCM3
11423.3	18236.2	15848.7	18799.9	19963.8	13199	8742.57	6001.67	10005.3	17732.2	16754.8	9226.49	12513.5	15864.6	16498	16246.9	18435	16231.3	8506.08	11409.3	12570.2	12631.6	13426.2	9582.51	NFYB
102486	81384.7	211919	137864	106026	296025	132568	111704	173590	212654	81299.6	84783.9	18191.5	13279.8	26689.5	39713.2	51547.6	25970.2	33540	18939	31913.7	82345.5	26343.3	18405.4	AZGP1
55763.1	72941.7	64844.3	68869.7	46847.4	62849.3	61338.2	61192.9	74414	70005	68956	71952.7	13583.6	26890.3	21173.2	31491	34118.3	18257.1	17225.2	14209.6	15971.9	21474.6	17928.4	14508.9	MPST
37373	45922.6	43654.3	35673.6	35446.3	22259	27519.7	46805	42576.4	41861.9	39312.7	41936.6	13114.8	19369	29507.9	18364.4	26370.1	21245	6782.38	20280.7	10108.9	17062.2	15621.2	20508.4	LAMA1
128099	255404	155266	149036	233850	105619	107433	104497	150778	161720	194388	185843	96460.6	90797.8	95897.6	173680	176148	105397	28009.5	88038.2	87645.3	89473.2	87695.6	70737.5	RPS12
6769.86	8088.81	8755.79	7875.36	7081.83	9992.11	6917.63	8388.84	7766.38	5845.08	8624.9	6661.33	5455.34	9611.85	7521.64	9005.33	8495.04	6842.8	7958.65	6467.26	8590.46	7098.26	7381.17	6810.4	BRD2
16791.5	12466.1	14953.4	10002	10124.5	14887.8	13725.5	15538.5	15074	9361.38	11062.3	14792.1	10440.2	8634.47	9138.72	11957	9660.72	7574.93	15961.7	8709.63	7391.17	12379.9	9558.71	7891.27	YY1
14798.5	13865.7	13351.3	13306.9	19784.9	22429.1	12242.8	13164.2	14734.8	16184.6	15048.2	13390.4	13763.3	22905.2	18525.9	16423.2	18316	23455.7	17720.6	17650.9	20668.5	18817.5	17204	18488.6	DNAJB1
12782.1	12908.1	13375.7	12787.5	13048.8	12689	14326.3	14327.5	12318.6	12162.1	12420.7	15600.8	20141.3	19471.3	17856.1	16845.1	14792.8	22920.2	17887.4	18735	14826.1	19306.9	16918.5	19958.1	DNAJB2
596159	699541	551587	617749	580757	520182	610465	689778	588229	635275	513009	651742	783872	820662	688783	691876	615492	755805	553749	760604	619067	788014	600417	671396	ATP5F1A
10775.9	9585.39	7767.63	12977.6	32659.8	12533.6	10206.8	NaN	13164.1	11444.5	19962.8	8326.93	5457.4	7571.98	9606.11	9109.04	15059.3	6602.62	7178.36	5401.3	7723.53	5250.83	8093.99	3662.03	CTSS
337323	289587	341745	306844	296127	383057	342553	339303	276402	300811	294154	342517	242624	268966	260599	267437	261589	241494	293072	266974	255226	290217	276864	294614	PSMA1
90474.1	70495.8	72293.8	71449.6	66566.3	78190.8	79672.3	79148.9	69669.6	76176.3	72732.5	78850	62769.9	63637.1	64826.7	63901.5	65296.9	59670.8	63337	60104.6	59032.2	62384.9	58265.8	66164.5	PSMA2
83782.6	74231.6	77230.1	72155.1	71489.8	91285	81003	83452.3	63359.4	76142.3	74974.3	76139.4	73013	63132.1	64525.2	73560.1	71491.2	74801.9	74176.9	76291.4	63321.1	76621.5	74376.5	74568.4	PSMA3
194127	182928	182242	176468	184834	190309	182691	188894	179804	194708	188353	163099	171882	184782	167254	176117	173064	174826	167769	177815	178983	192132	163185	160514	PSMA4
NaN	NaN	NaN	2412.08	14540.2	13337.3	NaN	NaN	2317.41	NaN	1673.95	NaN	NaN	NaN	NaN	1649.67	3685.07	NaN	1603.49	NaN	NaN	2231.37	NaN	NaN	S100P
33866.9	34427.9	34735.8	20557	26881.3	15289.9	17650.5	14150.6	20243.6	29736.1	31210.1	25684.1	14218.3	16384.8	23824.6	13933	17459.1	21277.3	18354.5	13146	15020.5	13491.4	19579.3	8768.36	COL5A3
2067.34	NaN	2055.2	NaN	1380.28	2615.85	2349.77	2251.46	2281.25	1283.82	2188.82	1473.68	1766.97	1314.83	889.861	1698.09	NaN	1718.44	1901.82	1838.37	NaN	1631.99	1737.07	NaN	NFKBIA
24485.1	26970.8	16398.9	29324.5	37681.5	32485	27432.8	20416.9	28828.7	20129.1	26874	23680.4	17452.3	21909.3	24635.3	20564	26339.4	15889.6	27833.8	22558.3	23733.5	19455.4	23203.8	22485.8	ITGA3
5985.7	6719.52	13651.9	12943.5	46979.4	25256.5	27307.9	12573.2	9327.77	15448.2	14720.9	5361.68	4197.01	4235.37	8625.72	6219.28	19824.2	7815.8	4277.39	3115.63	1523.2	3462.75	6515.5	1929.66	PTX3
621270	572678	525773	679977	1420000	1070000	725283	529429	629815	724948	884973	528199	672104	604899	705373	585791	840142	614042	566717	568762	519268	750517	680674	567358	MSN
137620	134053	146007	126825	139272	142932	124030	117391	123585	107373	132745	131926	135543	134977	124298	128119	127761	124406	151989	132670	124920	126805	122421	116403	DDX6
14084.3	27743.9	33604	31679.5	21292.8	32516.8	30187.5	31211.1	24749	24269	22774.9	37515	15063.4	15996.3	13024.4	13501.5	12184.3	13286.5	15373.3	18049.4	12050	14135.2	14297.4	17903.4	CTNNA2
4352.41	5522.05	4536.35	5275.81	8053	5817.85	5185.16	5813.21	4955.12	4673.83	5172.3	5586.75	7692.26	8928.27	8170.82	7917.27	8290.26	8854.23	9049.03	6899.4	9715.66	7872.74	7661.09	8276.12	DNMT1
NaN	NaN	NaN	NaN	5931.83	NaN	NaN	NaN	NaN	NaN	NaN	NaN	21096.4	25189	23890.6	19835.2	15907.3	25695.9	26498.3	17343.1	27985.6	21975.5	20081.1	23603.1	PAX6
94140.6	98012.9	106233	99953.2	117408	93267.5	101976	80721.7	72134.7	73609.2	115237	91049.2	118691	108012	108627	94523.5	104097	131436	104365	102395	90465.3	101586	125876	118192	U2AF2
1140000	1100000	1230000	1290000	807302	830725	1190000	1270000	1130000	1000000	1190000	1430000	408625	565485	424321	648837	679473	399913	356624	451237	410759	386929	497562	449398	RPL13
NaN	NaN	NaN	NaN	8792.15	3595.93	NaN	NaN	NaN	3690.32	NaN	NaN	18844.9	17439.8	15542.5	14540.2	14250.1	17291	14042	18156.7	11305.1	15937.4	16331.2	16064.5	ELAVL4
59544.8	70294.6	47344.1	59982.1	39698.8	34874	56504	71696.1	65326.4	60450.1	50366.7	77672.9	73030.9	87542.6	66631.5	65776.7	45905.3	58467.6	58576.7	74163.7	71415.6	77422.3	60524.5	96874.5	IVD
133579	126525	166769	167681	610938	403154	117835	109552	191373	156796	255246	100893	30715.1	50007.7	65459.1	76674.8	231554	75030.4	41144.7	34566.7	40304.6	56851.8	74187.5	40216.3	S100A4
31352	26300	37232.8	34346.9	43895	40089.2	34679.9	35994.1	38115.4	34595.3	38666	36693.2	21941.4	19468.6	17837.4	23042.4	32332.6	18323.7	20155.2	19762.8	13341.6	20250.7	18303.1	18743.1	MGAT1
32896.9	31422.1	40135.1	37455.9	65132.1	50739.2	32094.5	34430.5	41952.6	40821	38460.6	26343.1	26834.1	27061.2	30907.9	30865.6	32672.3	24305.3	23475.2	21836.4	29040.5	24688.3	23592.7	18352.1	HMGB2
102462	118110	133182	127258	126413	109238	113380	117581	138321	121017	129197	132409	100927	133056	128718	123887	121930	121435	108884	98312.6	147589	119304	119787	123727	PTBP1
206522	147704	150764	145998	105185	150805	153701	161429	114053	134043	162366	158358	105821	98587.5	93876.4	114918	102627	97987.3	87795.1	93199.5	81470.9	92633.7	103835	99100	TARS1
290966	213226	261314	292282	150556	212884	257347	239017	218508	223648	228951	266807	133704	159088	134610	175798	160994	129299	179783	188078	156753	149065	178335	174872	VARS1
1150000	1050000	1110000	1250000	606419	871911	1070000	1050000	969234	911174	1130000	1150000	485149	608118	469837	682121	619263	469471	465955	532530	479918	444749	547348	540621	EEF1G
537865	337650	534641	474003	300270	362569	521663	433791	343837	388708	363739	412199	359586	300886	354496	430186	321546	424040	467002	474668	325803	511950	436340	391639	FKBP2
61192.6	59779.2	42263.1	51393.2	134978	80686.8	61004.3	52708.7	37713.9	44581.7	50792.8	41567	48204.2	50895.4	48360.6	52043.4	67978.7	64775.6	54960.3	52524.8	33250.1	50850.2	51962.5	40773.1	STOM
2773.78	4051.89	NaN	2934.41	5099.09	6324.48	NaN	NaN	4571.92	6359.9	4432.56	3140.32	6701.27	7328.77	6454.45	5887.24	5475.7	4312.8	10433	5178.61	4591.24	8097.5	8871.84	5890.23	AK4
1042.49	NaN	NaN	NaN	2244.84	1402.81	2738.16	NaN	NaN	3875.6	2663.45	2513.89	832.637	NaN	NaN	NaN	NaN	5234.45	5769.01	5497.09	3885.1	3985.01	3471.57	5398.84	PON1
24013.5	27482.5	27261	28084	39407.8	25004.7	23265.8	24222.1	25485.9	26179	27717.9	22224.1	26429.1	51879.6	54645.8	61341.8	39352.4	70531.5	54898.4	40257.1	97526.4	56441.3	74994.7	60309.1	MAOB
109833	81957.3	107424	92376.7	91865	98886.1	96349.8	95759.6	86239.6	91351.2	78814.8	71158.4	144303	108990	154764	131214	115557	125423	138005	137442	104040	127224	130542	139534	YWHAQ
25064.9	29995	26581.5	25638.9	39010.5	31234.5	28761.4	24702.2	27706.4	30184	28720.5	27255.1	34541.4	43046.1	43063.4	36667.1	43282.4	44333.5	28586.9	34886.3	47806.6	35745.1	38253.9	38004.1	MAPK3
5348.05	6124.63	6297.75	6846.71	6264.8	5593.01	6346.67	5431.84	6210.3	6540.27	7132.45	6350.67	8189.47	7357.19	8354.98	9999.99	8326.26	7859.77	7481.49	7580.64	8728.19	8735.63	8181	8346.92	MARK3
12114.1	5107.22	3851.35	4778.68	10958.6	7252.01	NaN	NaN	NaN	3679.95	6983.59	NaN	40487.8	20792.3	11044.6	16984.2	7046.4	19046.4	26225.8	26162.9	9955.8	12021.8	20018.2	18022.9	ATP6V0C
NaN	NaN	NaN	NaN	NaN	38348.4	NaN	NaN	NaN	1339.67	NaN	NaN	7258.16	NaN	NaN	NaN	NaN	1311.86	NaN	NaN	NaN	NaN	NaN	NaN	CALML3
18114.5	36186.4	20684.3	24821.4	17546.4	10907.3	20788.3	35730.3	20149.5	14964.3	26501.5	24585.3	29403.7	52181.8	53344.9	37819.8	33333.8	86601.2	44098.4	34191.7	95351.8	44340.7	44551.5	48417.1	DPP4
3389.96	3401.25	3328.18	3566.39	4245.02	3535.99	3046.47	3579.11	3678.9	2545.33	3529.77	3918.78	2682.99	3508.98	2955.84	2504.35	3376.49	3477.19	3452.63	2926.56	2582.19	2945.14	3342.11	2896.82	ARNT
NaN	NaN	7692.99	NaN	10953.5	NaN	7335.1	NaN	5927.2	NaN	NaN	NaN	11333.9	9482.38	15119	16619.6	13439.1	17817.7	14870.6	16284.2	22322.9	15355.7	14921.1	15320.2	CERS1
319224	230378	330443	323708	148963	259597	324811	346401	267120	224759	277041	372565	65644.8	106624	81329.9	128442	111891	67687.7	94704.7	77378	83315.4	82148.6	105873	124025	RPL10
23857.8	28249.9	25125.6	22178.2	31592.8	24183	27141.8	23185.1	22486.2	21060.3	25593.5	23235.4	38821.1	39426.5	35952.1	33024.6	31463.8	32741.5	39827.8	37493.9	39009.9	29523.9	34969.6	34293.7	RPA1
83623.2	91306.7	88959.7	81130.9	94249.1	77138.2	83752.2	73749.2	88909.9	77235.5	86991.7	85590.1	72296.4	90241.6	90430.1	86037.9	80849.4	84966.2	93510.4	88644.5	95771.5	75045	96082.1	77958.5	APEX1
13838.4	5750.85	8367.83	6124	10553.5	8385.31	6962.05	5733.62	5582.05	6521.41	9726.2	4400.54	15276	14448.2	17010.7	15311.2	12437.4	17676.7	19989.1	15759.2	24989.7	15178.7	16099.7	13367.6	CD82
6214.44	5558.43	6255.46	6561.32	12528.4	7393.96	7774.34	6430.19	9270.71	7592.23	9164.43	5699.77	8463.16	9559.92	12576.9	9998.71	12655.2	10739.8	9344.85	12976.2	15131.1	10193.6	11332.8	6907.81	DCK
42510.4	48630.9	44586.2	42476.8	58856.9	46052.6	45178.6	41513.1	45106	53499.8	42535.6	46297.8	33841.8	38114.6	37381.6	36930.7	45484.5	36014.4	32595.9	31318.3	34438.6	37868.1	35000.6	35857.9	CAD
527888	377709	519901	440704	348340	361468	450897	362825	338943	454848	366270	330839	252089	206266	271239	284268	289934	252013	209062	241488	180149	308593	260618	213762	CALR
47673.8	58496.8	52138.7	54705.6	71797.3	56259.2	60993.8	50347.2	53797.3	57059.9	59050	44579.4	51952	52637.4	51434	47163.3	59066	50448.2	56987.6	48220.3	44027.6	45632.9	52567.2	44094.4	MAP4
577654	479544	599265	515099	450557	437306	610978	527883	412601	449519	520000	510427	530158	372714	359568	421377	391257	394265	307314	395899	244293	408624	365910	312239	CANX
8209.16	6919.67	7703.62	7785.58	10373.1	10079.5	8011.03	6872.48	6990.94	8140.33	7168.57	7186.87	5593.14	5490.42	6615.8	5909.52	6488.11	5643.63	6012.48	7201.67	6297.26	5555.13	5911.48	5288.03	PIK3R1
20086.2	25252.9	22141	24601.5	44471.9	39155.1	28302.1	20091.1	24193.9	32027	28803.8	24039.5	17296.3	21890.6	23956.3	20598.8	29129.9	20227	30263.2	15851.1	17206.5	28520.5	25267.7	18635.5	PSMB8
8378.44	11533.6	8648.88	9938.89	22610.9	13623.1	10592.5	7918.94	9396.65	14766.5	15280.6	8269.27	6574.48	7764.05	9071.3	9042.96	14342.8	8310.78	12355.8	7694.27	7316.5	12494.1	9169.37	7592.68	PSMB9
146405	107930	107299	112297	102532	138442	119943	121147	108808	108436	107505	106152	97256.6	99570.8	97659.1	103134	102615	100624	115995	105848	102280	107221	102755	96196.1	PSMA5
110771	87073.9	96972.3	91035.6	88039.3	96255.9	118329	126558	78935.1	92756.9	95111.7	95040.8	98132.6	84795.1	74412.8	75180.4	74276.4	80688.5	103127	85320.6	66072.3	81522.8	87140.1	85620.5	PSMB4
164051	169963	164098	149861	161065	145864	160247	167693	146984	150517	169107	202475	165492	175317	158922	167775	156369	149261	124920	172155	152333	157172	160934	172781	PSMB6
63092.6	55349.8	64699.3	57849.3	40427.9	56331.4	63032.2	76281.9	54620.8	58251.9	54052.1	64742.2	54020.3	53750.2	50757.7	53793.9	44651.7	47822.3	56513.7	59690.3	53895.3	55240.2	52151.1	61313.2	PSMB5
195922	197816	240426	264381	207615	140678	269565	235979	224492	177430	136462	200901	148814	150546	230127	273248	185057	212880	372215	221244	372251	226582	236317	268448	GSTM2
24183.4	24995.6	22128.4	27385.9	49873.9	48276.8	28805.7	26437.7	28538.5	30011.3	34174.9	26366.4	54185.5	47056	45357.5	49416.6	54962.9	52029.5	42765	54087.9	55975.5	48884.9	46798.6	60469.9	ABCD3
10714.1	8257.43	10994.3	8133.16	7707.06	7672.01	11403.4	7374.42	8020.58	7403.54	9856.73	9834.9	34013.3	19663.8	19876.8	16075.8	16487.3	24109.7	23547.7	29035.3	19501.7	18731.1	25004.3	24413	TMOD1
22749.2	25076.3	25178.8	19462.4	14476.2	19339.7	23810.4	24772.3	15437.7	15289.5	20045.4	19653.4	3535.55	7868.12	3834.02	7314.59	8331.14	2872.7	3727.42	5030.58	3990.15	3136.61	5328.19	3720.71	ITPRID2
22865.8	14031.2	23244.7	13958.8	10001.7	10704.8	15983.7	17921	20810.2	18972.9	16145.2	22457.4	NaN	4122.26	8515.03	4105.81	6593.84	NaN	NaN	2835.21	NaN	NaN	3821.6	3349.71	ACADL
126954	119507	129089	104331	89259.8	82674.2	110815	137397	113123	113318	110361	146851	119592	115366	114211	111982	98770.4	101815	92631.4	117762	108146	116710	110502	129925	NDUFS1
12366.7	12007	13270.6	11887.1	16702.9	13445	12177.5	12652.8	16085.7	14932.6	16714.1	11697.2	8569.89	10322	9239.08	9869.08	15123.8	9573.95	8541.05	9782.41	11225	11164.5	9251.56	10662.2	POLD1
5791.97	6591.53	7657.08	7051.37	6650.59	8469.23	6159.86	6944.1	7110.63	NaN	7685.93	7228.78	5985.45	8342.45	7217.78	7900.39	6817.07	8228.72	9655.37	7450	9209.91	6959.21	9994.53	6807.73	TEAD1
6144.67	6386.58	5454.32	6185.49	7032.54	5844.95	6187.97	7142.05	5402.39	6979.71	6673.54	5573.09	13054.9	14127.1	13460.2	14962	12678.8	16431.9	15729.2	14505.4	19357.7	18184.8	18688.7	14997.5	SMARCA1
100634	104631	96205.7	104980	129531	107907	106378	93029.5	101611	99911.7	107139	101012	100000	118611	113942	112964	111262	116194	97990.6	94542.4	120874	109526	112555	113157	MAPK1
46734.2	46369.2	47948.7	63538.7	198749	72265.9	51468.8	44517.1	53137.5	46326.2	78071.8	46277.1	38772.3	33902.6	38307.7	40758.4	78975.3	39114.4	35801.3	48314	39906.6	33677.6	49624.4	38782.4	GCA
8198.42	9381.87	8749.56	10059.7	11359.3	10253.7	8266.54	9458.19	10969.6	11088.1	9251.45	10883.6	9934.59	12341.5	11107.6	11679.6	12257.9	12526	10391.2	9712	10171.7	11694	10270	10572.5	RXRB
14262.5	13229.4	14588.2	12722.4	17302.4	13917.9	15814.2	14334	18548.4	14465.6	15127.7	14459.9	9661.76	12209.9	9707.09	10534.6	13291.8	9312.18	12101.5	13080.3	11488.4	9380.27	10938.2	9455.61	ERCC5
3701.99	8913.45	6168.46	10691.6	17859.2	9509.2	8646.73	8169.47	8412.52	8918.28	10891	9058.81	8335.91	7583.47	13950.8	11520.4	12841.8	15685.8	11165.6	8538.36	19007.6	12200.3	13221.3	10363.9	GRN
5079.13	NaN	NaN	NaN	NaN	4889.83	3955.17	5725.82	NaN	NaN	NaN	3615.48	3172.01	3244.06	3793.69	3564.42	3813.29	4413.3	3519.67	3419.91	NaN	2461.05	2991.14	2599.98	PTPRM
211857	161696	266530	186881	257513	190340	234288	119126	208383	261797	254633	179174	120723	113052	172688	142129	179771	110828	141586	83991.3	140577	172856	170150	118331	LAP3
NaN	1764.42	NaN	NaN	2695.51	3717.57	NaN	NaN	NaN	NaN	NaN	NaN	NaN	NaN	NaN	NaN	1168.75	1711.85	NaN	NaN	NaN	NaN	NaN	NaN	HSD11B1
30271.5	43275.2	41053	32288.6	40355	28265.3	25620.8	NaN	32609.9	26506.6	30169.2	34328.9	17875.8	20221.9	33447.6	26174.6	30731.2	21447.6	14753.3	26089.8	23759.3	24306.4	18045.5	16515.8	CD34
NaN	NaN	3446.73	NaN	5468.73	5802.25	NaN	NaN	NaN	NaN	NaN	NaN	NaN	NaN	NaN	NaN	NaN	2804.59	NaN	NaN	NaN	31066.9	NaN	NaN	S100A2
8546.3	9023.61	9255.19	7774.47	9071.12	9656.76	7282.52	5531.9	9441.69	8146.31	7397.07	8582.31	5214.87	5334.05	5174.09	6094.33	5868.98	5067.57	5769.82	6327.72	6018.29	6891.15	6767.58	4799.94	GTF2E1
3896.15	4494.56	4989.6	3568.77	5495.99	5007.34	4847.97	5675.3	5586.4	5674.44	5520.91	7560.19	3316.44	4134.51	4192.44	4113.82	6083.99	4200.58	3283.8	3872.92	4232.63	3992.29	2965.03	3061.79	GTF2E2
10901.9	NaN	NaN	NaN	20947.3	3260.62	13818.5	6561.08	NaN	4649.48	7713.16	NaN	209130	165695	184711	153736	148228	224975	230345	253602	114414	208399	171213	192702	PCSK1
16057.1	14859.9	14931.5	13500.2	17552.4	16791.6	15090.8	15500.1	13387.7	14955	14400.6	15644.7	20165.7	20600.5	19338.6	19306.4	17458.7	18463.2	17671.8	18301.1	19542.9	17764.6	19439.8	17338.3	TPP2
47256.3	51871.4	60514.8	59990.2	63876.9	52712.6	61791.9	54711.6	58398.5	53998.3	60960.1	47949.2	89767.7	69655	95183.9	84247.6	62271.7	75093.6	92990.2	90642.4	72540.8	78943.4	89086.7	70326.3	IMPA1
22076.2	23438.1	21549.9	28291.1	63154.8	33961.1	24667.3	22159.3	29042.8	30001.9	34450.5	24457.8	21456.4	21824.2	23148.3	24150.4	36073	23794	21504.6	21600.8	27124	23610.3	27854.3	24114.4	PTPN6
8862.03	10406.5	9352.68	11434.3	11191.1	11577.7	10458.3	10978.1	9671.69	9020.34	11108.8	11903.3	6928.14	6486.16	6182.93	7873.81	8583.76	6673.81	5953.41	5780.74	5497.61	7540.56	6880.87	6129.87	SHC1
14404.8	19358.2	16084	16514.2	27481	17494.4	16010.4	19511.7	19667.9	19865.3	18963.9	20236.5	16420	18667.7	18294.7	18208.8	18639.7	18439.1	19864.8	17427.4	17769.3	20873.2	18326.5	19030.1	MPG
NaN	NaN	NaN	NaN	NaN	15503.8	7216.1	NaN	NaN	NaN	NaN	NaN	9674.72	NaN	NaN	NaN	14749	NaN	NaN	9619.42	NaN	NaN	4665.1	7347.75	CRABP2
1100.47	1251.35	1271.31	2103	1271.73	1395.42	1390.9	1276.19	1589.69	1690.11	1843.89	NaN	1868.25	2086.64	1300.42	1819.1	1504.35	1222.32	1336.7	992.104	1341.09	1592.79	1680.64	1256.58	KDM5A
507001	543758	545790	662662	513373	443129	586468	600595	612368	648681	623993	597946	376720	466877	447424	518679	480852	406693	449122	471210	396894	458452	472191	457727	TKT
6202.2	6189.96	7078.98	7837.04	18568.7	11959.9	8798	5944.64	8203.08	8407.46	9565.57	5013.72	4140.19	4838.54	6062.51	5336.42	8068.23	4431.88	4737.33	5118.34	6876.05	5455.66	5507.7	4395.34	CASP1
9178.52	6294.6	6122.95	3181.14	NaN	4476.27	NaN	NaN	5218.43	6723.03	9176.2	7959.75	4757.66	6876.79	7557.4	7368.06	5474.13	5904.78	5647.6	4152.6	7172.02	8263.46	7799.21	8655.1	NOS3
13914	9916.45	9341.84	8433.95	31813.6	534528	9864.7	NaN	10301.5	23016.7	10869.3	9477.85	11381.4	5716.18	10177.5	27020.4	15247.2	22377.4	24833.3	7372.52	8682.04	34536.3	6355.67	6005.83	SERPINB3
6380.63	NaN	4369.52	3441.21	7228.12	6006.6	13324.6	7053.08	5948.98	5951.91	5554.41	2841.78	5994.36	3590.88	4452.77	4843.18	6168.88	7834.1	8497.02	4947.68	6277.31	4517.32	6834.59	3563.61	LMOD1
3552.78	2957.15	3755.15	3975.02	4922.84	5331.67	3362.12	3589.41	4587.55	3721.81	2915.91	2829.12	2491.06	2644.02	2143.85	2907.63	4248.3	2607.35	1945.71	2285.76	1630.86	2590.78	1784.47	2183.25	RBMS1;RBMS3
29828	30173.7	26547.8	28372.4	39733.6	31493.8	27397.1	31220.2	27022.2	41456.7	31392.4	30547.2	33133.7	33843.7	37971.9	32941.5	33676.8	34758.7	33509.1	34579.4	32854.7	40374.8	33855.8	32920.3	PML
6796.52	8322.3	8823.88	8949.64	10700.2	10231.6	8246.47	9335.71	9162.01	6489.8	9873.24	10384	8601.6	8083.56	10028.2	10300.6	11018.4	8100.25	10257	9396.09	8725.43	10135.2	9804.94	8177.5	TYK2
22972.2	11978.1	19875.7	29500.4	26379	26740.7	25755.4	35303.4	20210.3	25488.4	21813.4	21937.3	5642.6	4453.04	8479.86	9432.94	16342.9	7820.14	3321.07	6595.91	4997.38	7185.94	7023.43	5672.4	SERPINA4
796300	626772	779371	773711	425760	552323	706454	694783	482180	527144	650989	799295	228314	263645	198043	352322	344083	220486	256035	246341	189613	190365	268651	266380	EEF1D
NaN	NaN	2889.22	NaN	3583.74	3389.88	3785.31	NaN	NaN	7653.02	NaN	3314.28	NaN	NaN	4754.09	NaN	NaN	NaN	NaN	NaN	NaN	7024.52	1972.09	NaN	OAS2
1703.02	NaN	1359.86	1325.39	NaN	1955.8	2222.22	2458.31	1786.56	NaN	2138.24	1353.86	1763.11	NaN	NaN	1418.78	NaN	NaN	NaN	NaN	NaN	NaN	NaN	NaN	CRABP1
50747.4	44013	55677.6	56057.6	64177.6	55655.3	38879.6	30828	47403.6	45640.7	56798.4	31504.3	42811.8	32533.3	54394.1	39564.9	50157.8	42339.9	43993.4	29059	35202.2	39119.2	60038.3	20977.6	MARCKS
49360	41129.9	35069	38446.4	27110.8	26571.4	35845.6	35380.7	55579.3	38126.2	40158.9	34079.8	NaN	12018	7548.38	16133.4	18383.9	NaN	NaN	NaN	NaN	NaN	7569.45	NaN	AQP1
44547.3	42528.7	45188.7	39025.3	48256.2	41216.4	43977.9	40881.4	42788.9	41575	41352.8	40070.4	49987.4	46752.8	55923.2	50726.7	52171.1	57046	53878.3	56284.2	61565.9	53415.8	58676.3	56060.9	GNA11
22644.5	22021.7	26638.7	21294.8	22511	14674.2	22924.8	27288.1	25411.2	29266.3	21740.2	25030.7	37514.7	35444.1	32491.6	27896.9	22971.6	19160	18945.6	22600.7	18037.5	25200.4	21307.6	24221.4	ALDH4A1
298202	269805	298707	359289	107736	198858	175276	271025	211463	166273	178402	228796	23604.6	66621.7	37555.5	92572	71452.2	26574.9	14871.7	20695.4	34139.5	19904.1	38436.2	37210.5	PBLD
408945	194603	303197	324964	173343	228637	282317	300127	192068	288453	267760	170069	252410	192673	287353	327756	232306	369163	341266	338659	284496	403670	367038	257062	ERP29
818210	709638	789739	777961	570811	632051	741492	687471	718164	684804	687439	524041	321620	340318	346187	388149	418159	300156	327778	306373	298095	340119	347435	274021	PRDX6
117004	111641	123010	118819	105358	115693	106684	72052.3	126494	97889.9	123704	76947.5	42601.5	48319.1	63177.1	54010.7	69790.2	51533.7	59622.9	41499.2	58321.9	46379.2	64215.7	52673.7	BLVRB
514377	573846	638926	516387	497405	447490	518381	422853	491293	482314	453096	478829	617056	586590	740836	674413	628974	657239	540881	674613	557260	680993	611417	650343	PRDX5
424434	576882	819340	455531	300162	436125	349330	605013	707840	981136	526185	385010	143696	155864	210301	209230	271735	177937	134699	116089	207280	183351	209139	170690	DDT
3758.56	3263.6	4786.15	4183.38	5700.66	7376.8	7016.31	5469.7	5006.81	7096.52	4641.85	4612.27	2947.72	3571.26	4146.52	4149.46	7218.17	6137.07	4071.49	3193.15	6743.31	3568.55	5016.21	3620.05	GCHFR
546316	551320	560025	529626	501102	456039	544025	585537	508709	506772	477041	719622	771592	668784	725756	632742	607798	856050	592081	744359	690306	851680	623475	904241	PRDX3
139245	139406	123536	142464	101939	120209	115938	156061	115644	121419	92649.9	109808	143291	150036	139526	132565	110725	135122	138391	123257	117584	152019	116925	98549.8	ATP5F1D
773896	751172	824707	876535	490505	668004	820036	915696	818379	735473	729660	1160000	215867	396822	234035	348882	393976	238443	239213	257817	210427	255493	252368	257678	RPL12
91634	74872.4	74959	63843	65772.5	61171.1	73796.1	85562.7	76041.3	74231.1	64508.5	68438.9	118330	93203	83419.1	76797.9	75545.5	104732	87477.2	102972	84432.6	97782.6	82255.8	87288	ECHS1
157777	127879	159560	141164	123971	168360	155813	149674	153983	123321	155622	118599	170723	141447	159193	138173	136601	135587	153692	158983	127515	137134	167445	150038	CMPK1
1710000	1190000	1630000	1600000	877405	1050000	1220000	1310000	1250000	1140000	1270000	1340000	1210000	1110000	1230000	1230000	1120000	1100000	1260000	1300000	1090000	1080000	1250000	1260000	PEBP1
1800000	1480000	1780000	1540000	1390000	1130000	1820000	1790000	1380000	1530000	1460000	1450000	1500000	1140000	1350000	1400000	1290000	1410000	1260000	1510000	956186	1610000	1410000	1330000	PDIA3
82134.6	71540.8	72435.2	78192.6	91176.2	89949.2	76699	68952.5	73403.1	76408.1	84562.3	70329.5	115919	97787.7	104165	99201	97643.1	101392	93775.7	92878.4	94946.1	99279.8	100732	105343	PPP2R1A
9807.47	6735.2	11241.7	10372.9	8131.8	5952.48	8630.15	8394.95	6961.33	7104.9	9077.01	8857.5	5365.23	5521.85	3981.71	5864.48	5577.59	3537.59	4174.61	4117.13	4024.36	4648.03	5148.54	4722.07	PPP2R1B
3679.22	4878.76	5191.86	4492.24	4985.48	4369.9	3740.23	4157.36	3863.91	3871.25	3490.66	5043.29	3965.17	3690.78	4135.06	3859.36	4176.71	3921.31	3258.33	3835.96	4032.1	4031.93	4027.1	3496.15	CDC27
4422.91	4888.2	6800.69	8289.98	39743.5	18937.4	7312.61	4424.4	11191.3	13004.7	14907.2	2846.21	NaN	NaN	6026.06	NaN	11549.8	NaN	2441.99	NaN	3977.32	4236.1	5949.96	NaN	FCER1G
[truncated: 5,913 more rows]

## Sheet: Sample key
Identification number (ID) key
Sample ID	nPOD ID
P1	6082
P2	6239
P3	6310
P4	6363
P5	6383
P6	6405
C1	6251
C2	6253
C3	6331
C4	6401
C5	6425
C6	6479
