# Supplementary material for: A new paradigm of islet adaptations in human pregnancy: insights from immunohistochemistry and proteomics
Source: Nat Commun. 2025 Jul 21;16:6687. doi: 10.1038/s41467-025-61852-5 (PMC12280027; doi:10.1038/s41467-025-61852-5)
Supplement: Supplementary file 8 — Source data [file 41467_2025_61852_MOESM8_ESM.xlsx]

## Sheet: Sheet1
Figure 4
b					c					d					e
Non-pregnancy control		Pregnancy			Non-pregnancy control		Pregnancy			Non-pregnancy control		Pregnancy			Non-pregnancy control		Pregnancy
nPOD ID	Measure	nPOD ID	Measure		nPOD ID	Measure	nPOD ID	Measure		nPOD ID	Measure	nPOD ID	Measure		nPOD ID	Measure	nPOD ID	Measure
6559	1.18	6226	2.25		6559	0.01	6226	0.16		6559	0.45	6226	0.58		6559	0.0629	6226	0.0391
6479	1.44	6310	2		6479	0.16	6310	0.05		6479	0.65	6310	0.69		6479	0.042	6310	0.0884
6425	2.27	6363	5.18		6425	0.05	6363	0.79		6425	0.95	6363	2.24		6425	0.0103	6363	0.2868
6253	1.99	6383	3.19		6253	0.14	6383	0.63		6253	0.69	6383	1.55		6253	0.0433	6383	0.3299
6251	1.66	6082	3.98		6251	0.18	6082	0.88		6251	0.76	6082	1.67		6251	0.0471	6082	0.2682
6331	1.1	6239	2.67		6331	0.05	6239	0.34		6331	0.42	6239	1.27		6331	0.0085	6239	0.103
6401	1.59	6405	1.74		6401	0.13	6405	0.22		6401	0.61	6405	0.83		6401	0.002	6405	0.0545
f					g					h					i
Non-pregnancy control		Pregnancy			Non-pregnancy control		Pregnancy			Non-pregnancy control		Pregnancy			Non-pregnancy control		Pregnancy
nPOD ID	Measure	nPOD ID	Measure		nPOD ID	Measure	nPOD ID	Measure		nPOD ID	Measure	nPOD ID	Measure		nPOD ID	Measure	nPOD ID	Measure
6559	6285.89	6226	8388.21		6559	653.324	6226	684.276		6559	2408	6226	2564.95		6559	10.4961	6226	145.828
6479	5759.95	6310	7232		6479	492.183	6310	928.274		6479	2596.61	6310	3751.91		6479	167.539	6310	371.036
6425	7131.54	6363	9329.57		6425	259.742	6363	1430.48		6425	2970.41	6363	4040.75		6425	197.23	6363	516.993
6253	7168.66	6383	10828		6253	494.248	6383	1429		6253	3167.87	6383	3507.25		6253	155.969	6383	748.617
6251	6246.65	6082	8818.94		6251	665.978	6082	1953.01		6251	2875.51	6082	3687.4		6251	177.53	6082	593.937
6331	4969.05	6239	6303.37		6331	233.577	6239	1121.49		6331	1915.6	6239	2531.66		6331	38.1555	6239	205.114
6401	6214.84	6405	8870.18		6401	54.9938	6405	594.363		6401	2667.82	6405	4203.71		6401	182.915	6405	277.503
j					k					l					m
Non-pregnancy control		Pregnancy			Non-pregnancy control		Pregnancy			Non-pregnancy control		Pregnancy			Non-pregnancy control		Pregnancy
nPOD ID	Measure	nPOD ID	Measure		nPOD ID	Measure	nPOD ID	Measure		nPOD ID	Measure	nPOD ID	Measure		nPOD ID	Measure	nPOD ID	Measure
6559	0.87	6226	7.09		6559	36.64	6226	38.12		6559	0.17	6226	1.74		6559	1.87317	6226	1.12418
6479	3.3	6310	2.29		6479	45.08	6310	47.38		6479	2.91	6310	1.13		6479	2.50722	6310	1.84479
6425	9.72	6363	15.33		6425	41.65	6363	43.31		6425	2.77	6363	5.54		6425	2.01328	6363	5.54784
6253	6.89	6383	19.76		6253	44.19	6383	48.5		6253	2.18	6383	10.35		6253	2.77466	6383	4.40659
6251	10.66	6082	22.15		6251	43.32	6082	41.81		6251	2.84	6082	6.73		6251	2.65415	6082	4.51566
6331	4.7	6239	12.86		6331	38.55	6239	47.57		6331	0.77	6239	3.85		6331	2.21612	6239	5.01926
6401	4.66	6405	12.64		6401	38.31	6405	47.39		6401	0.65	6405	3.13		6401	2.62531	6405	1.96527
n					o
Non-pregnancy control		Pregnancy			Non-pregnancy control		Pregnancy
nPOD ID	Measure	nPOD ID	Measure		nPOD ID	Measure	nPOD ID	Measure
6559	95.0166	6226	114.777		6559	48	6226	80
6479	89.9952	6310	124.688		6479	54	6310	62
6425	96.9702	6363	117.388		6425	69	6363	81
6253	97.7793	6383	100.53		6253	73	6383	51
6251	92.7178	6082	110.049		6251	85	6082	86
6331	83.4614	6239	87.543		6331	78	6239	66
6401	93.1624	6405	109.993		6401	75	6405	83
Figure 5
a					b					c					d
Non-pregnancy control		Pregnancy			Non-pregnancy control		Pregnancy			Non-pregnancy control		Pregnancy			Non-pregnancy control		Pregnancy
nPOD ID	Measure	nPOD ID	Measure		nPOD ID	Measure	nPOD ID	Measure		nPOD ID	Measure	nPOD ID	Measure		nPOD ID	Measure	nPOD ID	Measure
6559	28.8096	6226	32.929		6559	59.5692	6226	35.7591		6559	0.04	6226	0.38		6559	0.95	6226	1.09
6479	42.9127	6310	26.2393		6479	66.1031	6310	46.6442		6479	0.44	6310	0.2		6479	1.14	6310	1.7
6425	33.7401	6363	39.2191		6425	51.7869	6363	57.5611		6425	0.19	6363	1.91		6425	1.79	6363	3.67
6253	39.8837	6383	49.1555		6253	60.1454	6383	65.6017		6253	0.36	6383	1.34		6253	1.41	6383	2.47
6251	36.9239	6082	49.8871		6251	61.3685	6082	64.7587		6251	0.5	6082	2.03		6251	1.31	6082	2.95
6331	38.1285	6239	44.2945		6331	56.9785	6239	65.002		6331	0.17	6239	0.73		6331	0.92	6239	1.84
6401	31.432	6405	47.6995		6401	66.9081	6405	79.218		6401	0.43	6405	0.47		6401	1.01	6405	1.07
Figure 6
a					b
Non-pregnancy control		Pregnancy			Non-pregnancy control		Pregnancy
nPOD ID	Measure	nPOD ID	Measure		nPOD ID	Measure	nPOD ID	Measure
6559	270.63	6226	295.482		6559	265.902	6226	281.601
6479	265.363	6310	318.774		6479	264.225	6310	268.569
6425	302.999	6363	304.408		6425	277.558	6363	289.74
6253	274.741	6383	348.519		6253	272.772	6383	281.022
6251	274.771	6082	270.994		6251	272.651	6082	273.411
6331	275.743	6239	304.93		6331	269.346	6239	280.019
6401	272.641	6405	273.057		6401	269.627	6405	267.662
Figure 7
a
Non-pregnancy control		Pregnancy
nPOD ID	Measure	nPOD ID	Measure
6559	281.821	6226	378.365
6479	295.538	6310	336.948
6425	271.696	6363	302
6253	332.839	6383	318.547
6251	316.79	6082	315.536
6331	221.58	6239	301.669
6401	285.015	6405	329.564
Figure 9
a					b					c					d
Non-pregnancy control		Pregnancy			Non-pregnancy control		Pregnancy			Non-pregnancy control		Pregnancy			Non-pregnancy control		Pregnancy
nPOD ID	Measure	nPOD ID	Measure		nPOD ID	Measure	nPOD ID	Measure		nPOD ID	Measure	nPOD ID	Measure		nPOD ID	Measure	nPOD ID	Measure
6559	0.02	6226	0.83		6559	54.6539	6226	2290.59		6559	0.68	6226	21.18		6559	5.42	6226	47.3
6479	0.01	6310	0.32		6479	24.6253	6310	1228.73		6479	0.34	6310	14.95		6479	1.58	6310	48.21
6425	0.24	6363	1.41		6425	584.677	6363	2212.39		6425	8.98	6363	16.76		6425	35.56	6363	49.78
6253	0.52	6383	0.68		6253	1113.51	6383	972.857		6253	8.91	6383	15.37		6253	40.42	6383	66.82
6251	0.14	6082	0.8		6251	413.877	6082	1277.92		6251	6.03	6082	13.56		6251	21.03	6082	49.95
6331	0.6	6239	0.41		6331	753.758	6239	494.502		6331	9.72	6239	9.58		6331	26.45	6239	51.58
6401	0.14	6405	0.41		6401	279.331	6405	1464.22		6401	4.54	6405	17.46		6401	23.7	6405	55.18
e
Non-pregnancy control		Pregnancy
nPOD ID	Measure	nPOD ID	Measure
6559	293.828	6226	437.845
6479	284.331	6310	454.968
6425	402.45	6363	468.483
6253	467.651	6383	641.66
6251	366.297	6082	452.973
6331	386.367	6239	467.88
6401	365.297	6405	498.078
Figure S3
a					b					c					d
Normal pregnancy		GDM pregnancy			Normal pregnancy		GDM pregnancy			Normal pregnancy		GDM pregnancy			Normal pregnancy		GDM pregnancy
nPOD ID	Measure	nPOD ID	Measure		nPOD ID	Measure	nPOD ID	Measure		nPOD ID	Measure	nPOD ID	Measure		nPOD ID	Measure	nPOD ID	Measure
6226	2.25	6082	3.98		6226	0.16	6082	0.88		6226	0.58	6082	1.67		6226	0.0391	6082	0.2682
6310	2	6239	2.67		6310	0.05	6239	0.34		6310	0.69	6239	1.27		6310	0.0884	6239	0.103
6363	5.18	6405	1.74		6363	0.79	6405	0.22		6363	2.24	6405	0.83		6363	0.2868	6405	0.0545
6383	3.19				6383	0.63				6383	1.55				6383	0.3299
e					f					g					h
Normal pregnancy		GDM pregnancy			Normal pregnancy		GDM pregnancy			Normal pregnancy		GDM pregnancy			Normal pregnancy		GDM pregnancy
nPOD ID	Measure	nPOD ID	Measure		nPOD ID	Measure	nPOD ID	Measure		nPOD ID	Measure	nPOD ID	Measure		nPOD ID	Measure	nPOD ID	Measure
6226	8388.21	6082	8818.94		6226	684.276	6082	1953.01		6226	2564.95	6082	3687.4		6226	145.828	6082	593.937
6310	7232	6239	6303.37		6310	928.274	6239	1121.49		6310	3751.91	6239	2531.66		6310	371.036	6239	205.114
6363	9329.57	6405	8870.18		6363	1430.48	6405	594.363		6363	4040.75	6405	4203.71		6363	516.993	6405	277.503
6383	10828				6383	1429				6383	3507.25				6383	748.617
i					j					k
Normal pregnancy		GDM pregnancy			Normal pregnancy		GDM pregnancy			Normal pregnancy		GDM pregnancy
nPOD ID	Measure	nPOD ID	Measure		nPOD ID	Measure	nPOD ID	Measure		nPOD ID	Measure	nPOD ID	Measure
6226	7.09	6082	22.15		6226	38.12	6082	41.81		6226	1.74	6082	6.73
6310	2.29	6239	12.86		6310	47.38	6239	47.57		6310	1.13	6239	3.85
6363	15.33	6405	12.64		6363	43.31	6405	47.39		6363	5.54	6405	3.13
6383	19.76				6383	48.5				6383	10.35
Figure S4
a					b
Normal pregnancy		GDM pregnancy			Normal pregnancy		GDM pregnancy
nPOD ID	Measure	nPOD ID	Measure		nPOD ID	Measure	nPOD ID	Measure
6226	1.12418	6082	4.51566		6226	114.777	6082	110.049
6310	1.84479	6239	5.01926		6310	124.688	6239	87.543
6363	5.54784	6405	1.96527		6363	117.388	6405	109.993
6383	4.40659				6383	100.53
Figure S5
a					b					c					d
Normal pregnancy		GDM pregnancy			Normal pregnancy		GDM pregnancy			Normal pregnancy		GDM pregnancy			Normal pregnancy		GDM pregnancy
nPOD ID	Measure	nPOD ID	Measure		nPOD ID	Measure	nPOD ID	Measure		nPOD ID	Measure	nPOD ID	Measure		nPOD ID	Measure	nPOD ID	Measure
6226	32.929	6082	49.8871		6226	35.7591	6082	64.7587		6226	0.38	6082	2.03		6226	1.09	6082	2.95
6310	26.2393	6239	44.2945		6310	46.6442	6239	65.002		6310	0.2	6239	0.73		6310	1.7	6239	1.84
6363	39.2191	6405	47.6995		6363	57.5611	6405	79.218		6363	1.91	6405	0.47		6363	3.67	6405	1.07
6383	49.1555				6383	65.6017				6383	1.34				6383	2.47
Figure S6
b					c
Non-pregnancy control		Pregnancy			Non-pregnancy control		Pregnancy
nPOD ID	Measure	nPOD ID	Measure		nPOD ID	Measure	nPOD ID	Measure
6479	0.387653	6310	0.410674		6479	1475.64	6310	2643.58
6425	0.250639	6363	0.363828		6425	2353.88	6363	2338.8
6253	0.334203	6383	0.35667		6253	2520.37	6383	2897.92
6251	0.291688	6082	0.382296		6251	2063.03	6082	2357.2
6331	0.381815	6239	0.39533		6331	2419.7	6239	2955.8
6401	0.33695	6405	0.410165		6401	2180.15	6405	2667.26
Figure S11
a					b
Normal pregnancy		GDM pregnancy			Normal pregnancy		GDM pregnancy
nPOD ID	Measure	nPOD ID	Measure		nPOD ID	Measure	nPOD ID	Measure
6226	295.482	6082	270.994		6226	281.601	6082	273.411
6310	318.774	6239	304.93		6310	268.569	6239	280.019
6363	304.408	6405	273.057		6363	289.74	6405	267.662
6383	348.519				6383	281.022
Figure S12
a
Normal pregnancy		GDM pregnancy
nPOD ID	Measure	nPOD ID	Measure
6226	378.365	6082	315.536
6310	336.948	6239	301.669
6363	302	6405	329.564
6383	318.547
Figure S14
a					b					c					d
Normal pregnancy		GDM pregnancy			Normal pregnancy		GDM pregnancy			Normal pregnancy		GDM pregnancy			Normal pregnancy		GDM pregnancy
nPOD ID	Measure	nPOD ID	Measure		nPOD ID	Measure	nPOD ID	Measure		nPOD ID	Measure	nPOD ID	Measure		nPOD ID	Measure	nPOD ID	Measure
6226	0.83	6082	0.8		6226	2290.59	6082	1277.92		6226	21.18	6082	13.56		6226	47.3	6082	49.95
6310	0.32	6239	0.41		6310	1228.73	6239	494.502		6310	14.95	6239	9.58		6310	48.21	6239	51.58
6363	1.41	6405	0.41		6363	2212.39	6405	1464.22		6363	16.76	6405	17.46		6363	49.78	6405	55.18
6383	0.68				6383	972.857				6383	15.37				6383	66.82
e
Normal pregnancy		GDM pregnancy
nPOD ID	Measure	nPOD ID	Measure
6226	437.845	6082	452.973
6310	454.968	6239	467.88
6363	468.483	6405	498.078
6383	641.66
